# Supplementary material for: Integrated Transcriptome and Metabolomic Analysis Reveal Anti-Angiogenic Properties of Disarib, a Novel Bcl2-Specific Inhibitor
Source: Genes (Basel). 2022 Jul 6;13(7):1208. doi: 10.3390/genes13071208 (PMC9316176; doi:10.3390/genes13071208)
Supplement: Supplementary file 1 [file genes-13-01208-s001.zip]

Archive with 4 entries (4 files):
- Supplementary Document.pdf
- Supplementary file S1.pdf
- Supplementary file S2-Quality control and Multiple reaction monitoring results of detected metabolites.xlsx
- Supplementary file S3-Differential gene expression table for EAC tumour control vs EAC tumour treated with Disarib.csv
