# Supplementary material for: Integrated Transcriptome and Metabolomic Analysis Reveal Anti-Angiogenic Properties of Disarib, a Novel Bcl2-Specific Inhibitor
Source: Genes (Basel). 2022 Jul 6;13(7):1208. doi: 10.3390/genes13071208 (PMC9316176; doi:10.3390/genes13071208)
Supplement: Supplementary file 1 [file genes-13-01208-s001.zip › Supplementary file S2-Quality control and Multiple reaction monitoring results of detected metabolites.xlsx]

## Sheet: DETECTED_METABOLITES (MRM)
Compound Name	ISD	Precursor_ion	Product_ion	Dwell	Frag(V)	CE(V)	Cell	Polarity
1-Methyl-Histidine	FALSE	170.092	124	3	380	20	2	POSITIVE
2-Aminooctanoic acid	FALSE	160.133	55.3	3	380	21	2	POSITIVE
2-Methylbutyroylcarnitine	FALSE	246.17	187	3	380	15	2	POSITIVE
4 Acetamidobutanoic acid	FALSE	146.08	86.1	3	380	9	2	POSITIVE
4 Hydroxybutyric acid	FALSE	105.055	45	3	380	5	2	POSITIVE
4-Coumarate	FALSE	165.045	119	3	380	10	2	POSITIVE
5-oxo-proline	FALSE	130.05	84	3	380	10	2	POSITIVE
Acetyl Carnitine	FALSE	204.123	85	3	380	9	2	POSITIVE
Acetylcholine	FALSE	146.118	43.02	3	380	10	2	POSITIVE
Adenine	FALSE	136.6	119	3	380	10	2	POSITIVE
Allo-Threonine	FALSE	120.066	74.1	3	380	5	2	POSITIVE
Aminobutyric acid	FALSE	104.071	44.1	3	380	9	2	POSITIVE
AMP	FALSE	348.07	136	3	380	17	2	POSITIVE
Arginine	FALSE	175.119	70.1	3	380	25	2	POSITIVE
Asparagine	FALSE	133.061	74	3	380	13	2	POSITIVE
Aspartame	FALSE	295.129	120.1	3	380	25	2	POSITIVE
Carnitine	FALSE	162.113	60.1	3	380	12	2	POSITIVE
Choline	FALSE	105.115	45	3	380	21	2	POSITIVE
citrulline	FALSE	176.103	159	3	380	5	2	POSITIVE
Creatinine	FALSE	114.066	44	3	380	17	2	POSITIVE
Cystathionine	FALSE	223.075	134.1	3	380	8	2	POSITIVE
Cytosine	FALSE	112.1	95.1	3	380	17	2	POSITIVE
Deoxy carnitine	FALSE	146.118	60.1	3	380	13	2	POSITIVE
Dimethyl Arginine	FALSE	203.15	70.1	3	380	29	2	POSITIVE
DL-Pipecolic acid	FALSE	130.086	84	3	380	18	2	POSITIVE
Erythrono-1,4-lactone	FALSE	119.11	91.1	3	380	10	2	POSITIVE
Glutamic acid	FALSE	148.06	84	3	380	17	2	POSITIVE
Glutamine	FALSE	147.076	130.1	3	380	5	2	POSITIVE
Glycine	FALSE	76.0393	30	3	380	9	2	POSITIVE
Gly-Gly	FALSE	133.061	30	3	380	20	2	POSITIVE
Gly-Leu	FALSE	189.123	130	3	380	10	2	POSITIVE
Histamine	FALSE	112.087	95.1	3	380	13	2	POSITIVE
Histidine	FALSE	156.077	110.1	3	380	9	2	POSITIVE
Homoserine	FALSE	120.066	74.1	3	380	9	2	POSITIVE
Hypoxanthine	FALSE	137	119	3	380	21	2	POSITIVE
Isobutyryl Carnitine	FALSE	232.154	85	3	380	21	2	POSITIVE
Isoleucine	FALSE	132.102	86.1	3	380	9	2	POSITIVE
Isovaleryl Carnitine	FALSE	246.2	85	3	380	17	2	POSITIVE
Kynurenic acid	FALSE	190.05	144.1	3	380	16	2	POSITIVE
Kynurenine	FALSE	209.092	192	3	380	5	2	POSITIVE
L-anthranilic acid	FALSE	139	121	3	380	12	2	POSITIVE
L-Creatinine	FALSE	115.1	45.1	3	380	10	2	POSITIVE
Lysine	FALSE	147.113	130.2	3	380	5	2	POSITIVE
Myristoleic acid	FALSE	227.201	43.1	3	380	25	2	POSITIVE
N,N Dimethyl Glycine/Methyl alanine	FALSE	104.071	58.1	3	380	9	2	POSITIVE
N-acetylalanine	FALSE	132.065	44.1	3	380	20	2	POSITIVE
N-acetyl-glutamine	FALSE	189.087	130	3	380	17	2	POSITIVE
N-Acetylornithine	FALSE	175.108	70.1	3	380	29	2	POSITIVE
Nicotinamide	FALSE	123.055	80.1	3	380	20	2	POSITIVE
Nonadecanoic acid	FALSE	298.287	281.4	3	380	10	2	POSITIVE
Octonyl Carnitine	FALSE	288.2	85	3	380	21	2	POSITIVE
Oleic acid	FALSE	283.27	89.2	3	380	13	2	POSITIVE
Palmitic acid	FALSE	257	57	3	380	40	2	POSITIVE
Phenyl alanine	FALSE	166.096	120.1	3	380	13	2	POSITIVE
Propeonyl Carnitine	FALSE	218.139	85	3	380	17	2	POSITIVE
Quinic acid	FALSE	193.071	111.04	3	380	10	2	POSITIVE
SAH	FALSE	385.129	136.1	3	380	33	2	POSITIVE
Sarcosine/Alainine	FALSE	90.055	44.1	3	380	20	2	POSITIVE
Serine	FALSE	106.05	60.1	3	380	9	2	POSITIVE
Tryptophan	FALSE	205.1	146.1	3	380	10	2	POSITIVE
Uracil	FALSE	113	72	3	380	4	2	POSITIVE
Urea	FALSE	61.0396	44	3	380	10	2	POSITIVE
Valine	FALSE	118.086	72.2	3	380	9	2	POSITIVE

## Sheet: RUN_PARAMETERS
Source Parameters
Parameter	Value (+)	Value (-)
Gas Temp (°C)	250	250
Gas Flow (l/min)	14	14
Nebulizer (psi)	20	20
SheathGasHeater	350	350
SheathGasFlow	12	12
Capillary (V)	3000	3000
VCharging	1000	1000
Ion Funnel Parameters
Pos High Pressure RF	150
Pos Low Pressure RF	60
Neg High Pressure RF	150
Neg Low Pressure RF	60
Auxiliary
Draw Speed	100.0 µL/min
Eject Speed	100.0 µL/min
Draw Position Offset	0.0 mm
Wait Time After Drawing	2.0 s
Vial/Well bottom sensing	Yes
Injection
Injection Mode	Injection with needle wash
Injection Volume	2.00 µL
Needle Wash
Needle Wash Location	Flush Port
Wash Time	10.0 s
Flow	0.300 mL/min
Use Solvent Types	Yes
Stroke Mode	Synchronized
Low Pressure Limit	0.00 bar
High Pressure Limit	600.00 bar
Max. Flow Ramp Up	100.000 mL/min²
Max. Flow Ramp Down	100.000 mL/min²
Expected Mixer	No check
Stop Time
Stoptime Mode	Time set
Stoptime	23.00 min
Post time mode	Time set
Post time	5.00min
Column Mode	Solvent A	Solvent B
Water's Postive Mode	Grade water (Water, Optima™ LC/MS Grade, Cat. No. W6500, Fisher Chemical™, Fair Lawn, NJ, USA) + 0.1% formic acid (FA) (Formic Acid, 99.0 + %, Optima LC/MS grade, Cat. No. A117-50, Fisher Chemical, Fisher Scientific, Fair Lawn, NJ, USA)	100% Acetonitrile (ACN) (Acetonitrile, Optima LC/MS grade, Cat. No. A955, Fisher Chemical, Fisher Scientific, Fair Lawn, NJ, USA) + 0.1% formic acid (FA)
Timetable
Time	Function	Parameter
1	3.00 min	Change Solvent Composition	Solvent_composition
2	3.00 min	Change Flow	Solvent Composition A:70.00% B:30.00 %
3	12.00 min	Change Solvent Composition	Flow: 0.3 mL/min
4	12.00 min	Change Flow	Solvent Composition A:98.00% B:2.00 %
5	15.00 min	Change Solvent Composition	Flow: 0.3 mL/min
6	15.00 min	Change Flow	Solvent Composition A:98.00% B:2.00 %
7	16.00 min	Change Solvent Composition	Flow: 0.3 mL/min
8	16.00 min	Change Flow	Solvent Composition A:15.00% B:85.00 %
9	23.00 min	Change Solvent Composition	Flow: 0.3 mL/min
10	23.00 min	Change Flow	Solvent Composition A:15.00% B:85.00 %
			Flow: 0.3 mL/min

## Sheet: POOLED_SERUM_DETECTED
Detected Metabolite
Nonadecanoic acid
Myristoleic acid
2-Methylbutyroylcarnitine
2-Aminooctanoic acid
Isobutyryl Carnitine
Octonyl Carnitine
Propeonyl Carnitine
4 Acetamidobutanoic acid
Aspartame
Oleic acid
Acetyl Carnitine
Nicotinamide
L-anthranilic acid
Acetylcholine
Glutamic acid
Serine
Kynurenic acid
L-Creatinine
Isoleucine
Carnitine
Phenyl alanine
Urea
4 Hydroxybutyric acid
Aminobutyric acid
Choline
Gly-Gly
Hypoxanthine
Kynurenine
Creatinine
Gly-Leu
L-Tryptophan
N-acetyl-glutamine
Tryptophan
4-Coumarate
Cytosine
Erythrono-1,4-lactone
N-acetylalanine
Valine
Tyrosine
Dimethyl Arginine
N, N Dimethyl Glycine/Methyl alanine
Sarcosine/Alanine
1-Methyl-Histidine
N-Acetylornithine
Homoserine
Arginine
Lysine
Allo-Threonine
5-oxo-proline
DL-Pipecolic acid
citrulline
Deoxy carnitine
Glycine
Asparagine
Isovaleryl Carnitine
Cystathionine
Histamine
Quinic acid
Adenine
AMP
Uracil
Glutamine
Histidine
Palmitic acid
