# Supplementary material for: Integrated Transcriptome and Metabolomic Analysis Reveal Anti-Angiogenic Properties of Disarib, a Novel Bcl2-Specific Inhibitor
Source: Genes (Basel). 2022 Jul 6;13(7):1208. doi: 10.3390/genes13071208 (PMC9316176; doi:10.3390/genes13071208)
Supplement: Supplementary file 1 [file genes-13-01208-s001.zip › Supplementary file S3-Differential gene expression table for EAC tumour control vs EAC tumour treated with Disarib.csv]

Gene	baseMean	log2FoldChange	lfcSE	stat	pvalue	padj	Control	Control.1	Disarib	Disarib.1
Slpi	5408.489512	3.558857579	0.328318099	10.83966308	2.23E-27	3.40E-23	1018.605705	673.9171672	8711.130373	11230.3048
Apoe	15231.41508	2.801590505	0.331273764	8.457025001	2.74E-17	2.09033E-13	3170.688644	4471.386919	21416.09699	31867.48779
Jchain	4811.847062	3.994169459	0.482825019	8.27249894	1.31E-16	6.66482E-13	269.5964467	866.4649293	6007.315442	12104.01143
H2-M2	230.7698441	3.986283412	0.534688607	7.455336353	8.96389E-14	3.41569E-10	26.95964467	27.81245452	242.3148133	625.9924639
Cd74	9139.019694	2.367475254	0.339037349	6.982933472	2.89079E-12	8.81229E-09	3101.531295	2832.591522	11148.22468	19473.73128
Saa3	1697.41989	2.311896859	0.332711469	6.948653945	3.68788E-12	9.36844E-09	588.4235488	549.8308317	3423.786282	2227.638897
Sfrp1	193.0427514	3.719676596	0.537590734	6.919160545	4.54328E-12	9.89266E-09	22.27101081	32.09129368	217.9090047	499.8996962
H2-Eb1	5704.854067	2.360588727	0.349041109	6.763067926	1.351E-11	2.57399E-08	1930.54499	1788.554768	6733.388246	12366.92826
Ctss	6421.544014	1.930290749	0.292984148	6.588379491	4.44653E-11	7.53044E-08	2714.719002	2623.998113	8985.695719	11361.76322
Fcgrt	818.7735302	2.298940916	0.356015649	6.457415356	1.06506E-10	1.62337E-07	218.0214743	334.819164	1201.98607	1520.267412
C1qa	4225.231923	1.971826608	0.308783697	6.385786	1.70519E-10	2.36278E-07	1707.834882	1725.44189	5582.828701	7884.822221
C1qc	2495.710676	2.187247984	0.347668715	6.291184369	3.15053E-10	4.0017E-07	820.5109246	976.6450376	3014.988989	5170.697752
Mmp14	1485.956993	2.001850861	0.320151282	6.252827885	4.03086E-10	4.72603E-07	563.8082211	623.6408071	2007.377752	2749.001192
Mzb1	348.0566549	3.07350646	0.504982842	6.086358196	1.15508E-09	1.25755E-06	62.12439858	85.57678314	321.633691	922.8917468
Ccl9	3428.475304	1.915821099	0.316847773	6.046503285	1.48023E-09	1.50411E-06	1516.773052	1356.392013	6425.700732	4415.035421
Gfpt2	521.1404998	2.532373273	0.424131896	5.97072113	2.36207E-09	2.25017E-06	188.7175127	118.7377866	1163.634085	613.4726147
Hbb-bs	67557.20758	-2.169123087	0.366943529	-5.911326715	3.39363E-09	2.72241E-06	147337.9746	73736.16548	27786.88465	21367.80562
Hbb-bt	34707.1475	-2.043428022	0.34540839	-5.915976794	3.29912E-09	2.72241E-06	72060.78588	39664.83899	14592.05859	12510.90653
H2-Aa	5530.054107	2.303737298	0.389409481	5.915976391	3.29913E-09	2.72241E-06	1500.362834	2224.996362	5936.712925	12458.14431
Clec10a	294.9050669	2.549090742	0.432485936	5.894043086	3.76859E-09	0.000002872	84.39540939	87.71620272	357.3707678	650.1378876
Hba-a1	37081.06853	-1.74135157	0.296505497	-5.872914958	4.28198E-09	3.1079E-06	65578.74957	48596.91573	16705.77594	17442.83287
Serpine2	266.2315234	2.373857728	0.409956027	5.790517936	0.000000007	4.86148E-06	71.50166629	100.5527202	398.3376607	494.5340465
Pou2af1	235.6997669	3.258170431	0.568036792	5.735844012	9.70279E-09	0.00000643	41.02554623	48.13694052	187.4017441	666.2348366
Pcsk6	272.8696753	2.401238901	0.4220632	5.689287534	1.27571E-08	8.10179E-06	63.29655704	110.1801083	463.7103621	454.2916738
Hba-a2	24729.10369	-1.772723946	0.312498476	-5.672744296	1.40528E-08	8.2836E-06	44417.77283	32104.13019	9775.397952	12619.1138
C1qb	2239.035082	1.764083666	0.311175507	5.669095507	1.43553E-08	8.2836E-06	1119.411333	917.8109992	3033.293346	3885.624651
Kif1a	303.0489118	2.342632726	0.413502944	5.665335055	1.46738E-08	8.2836E-06	78.53461707	120.8772062	429.7165573	583.0672664
H2-Ab1	6230.409205	1.998594337	0.358897888	5.568699076	2.56648E-08	1.34891E-05	2756.916707	2231.41462	6889.411094	13043.8944
Ccnd2	450.7698426	2.417635409	0.434021507	5.570312469	2.54283E-08	1.34891E-05	117.2158464	166.8747271	496.8325308	1022.156266
Gas6	374.1349006	3.491412244	0.637230022	5.479045436	4.27627E-08	2.17263E-05	37.50907084	84.50707335	205.7061005	1168.817358
Mafb	867.8596066	2.000375881	0.367167722	5.448125637	5.09034E-08	2.42869E-05	341.098113	353.0042305	1009.35451	1767.981573
Gm4951	176.7887228	2.902760548	0.532829248	5.447825091	0.000000051	2.42869E-05	35.16475391	48.13694052	185.658472	438.1947248
Ikzf3	194.1967872	2.474347703	0.459487739	5.385013552	7.24392E-08	3.34581E-05	43.36986316	74.87968525	296.3562464	362.1813541
Dse	328.1292015	2.231511612	0.419680741	5.31716468	1.05397E-07	4.72487E-05	87.91188478	142.271402	437.5612815	644.7722379
Slc8a1	507.104246	1.856231731	0.350541746	5.295322884	1.18806E-07	5.17384E-05	199.2669388	239.6149928	879.4807431	710.0543091
Ntn1	239.5336579	2.300111754	0.437862215	5.253049191	1.49602E-07	6.33396E-05	60.95224012	100.5527202	454.1223659	342.5073053
Rps15a	23987.62563	-1.535665566	0.296588468	-5.177765593	2.24559E-07	9.16546E-05	40924.7406	30418.26757	12577.70775	12029.78661
Pld4	751.0472051	1.780807059	0.344149629	5.174513957	2.28505E-07	9.16546E-05	382.1236592	295.2399018	1001.509786	1325.315474
Ccl8	2092.813479	2.12691649	0.412655306	5.154220629	2.54688E-07	9.95373E-05	595.4564996	963.8085201	2123.305342	4688.683555
Col1a1	3155.497163	2.401948097	0.466988112	5.143488747	2.69683E-07	0.000102763	945.9318803	1062.221821	2353.417251	8260.417699
Ctsh	1016.333817	1.615660641	0.314536749	5.136635537	2.79701E-07	0.00010398	451.2810085	548.7611219	1491.369228	1573.923909
Ifitm1	2825.542061	-1.892784461	0.36903935	-5.128950241	2.91362E-07	0.000105737	4981.673471	3922.625797	814.1080417	1583.760934
Dock10	309.499153	1.91151365	0.375896837	5.085208122	3.67223E-07	0.000127209	121.9044802	137.9925628	456.7372739	521.362295
Mef2c	295.7209678	2.383296401	0.468651671	5.085432416	3.66789E-07	0.000127209	69.15734936	120.8772062	336.4515033	656.3978122
S100a9	30161.10083	-1.640296033	0.325445934	-5.040149113	4.65169E-07	0.000157558	56093.64328	35249.07698	15946.58097	13355.10208
Unc93b1	1196.844308	1.774137402	0.352798894	5.028749897	4.93688E-07	0.000160102	594.2843411	488.8573737	1405.948899	2298.286618
Sdc3	1812.842339	1.974676392	0.392651234	5.029084898	4.92826E-07	0.000160102	608.3502427	862.1860901	1884.477073	3896.355951
Chil3	1183.157048	2.240042181	0.44705595	5.010652875	5.42457E-07	0.000172253	427.8378393	399.0017514	2907.777759	998.0108425
Rpl32l	21217.43244	-1.513203617	0.302732279	-4.998487851	5.77816E-07	0.000179736	31627.17967	31223.75904	9126.029118	12892.76193
Map7	21341.87789	-1.491580701	0.300894965	-4.957147433	7.15357E-07	0.000218069	31688.13191	31284.7325	9357.012663	13037.63447
Sprr2h	356.6325993	-1.940314667	0.393864428	-4.926351627	8.37792E-07	0.000246537	697.4342859	434.3021744	149.9213953	144.8725417
Il1b	3092.485678	-1.48999554	0.30250135	-4.925583117	8.41091E-07	0.000246537	5138.742705	3983.599255	1530.592849	1717.007901
Tshz2	453.8145641	1.997845928	0.406010027	4.920681249	8.62435E-07	0.000248023	128.937431	234.2664438	835.8989422	616.1554395
Eif4e3	177.4947653	2.283775814	0.464969923	4.911663534	9.03069E-07	0.0002549	48.05849701	72.74026567	246.6729934	342.5073053
Sh3bgrl	1320.229666	1.883602513	0.385325904	4.888336071	1.01692E-06	0.000281816	370.4020745	755.2151112	1840.023636	2315.277842
Fam46a	365.2335237	2.008423682	0.415169257	4.837602126	1.31415E-06	0.000357683	105.4942617	185.0597935	490.7310787	679.6489609
Sulf2	364.7733976	1.847955582	0.383331083	4.820781994	0.00000143	0.000377614	139.4868572	177.571825	480.2714464	661.7634619
Pmepa1	300.4265782	2.009416684	0.416907559	4.819813504	1.43692E-06	0.000377614	89.08404325	149.7593705	423.6151052	539.2477939
Rnf150	224.3133569	2.054627163	0.427661224	4.804333541	1.55268E-06	0.000401117	67.9851909	105.9012691	382.6482123	340.7187554
Ms4a4a	211.0490743	2.159864559	0.450148515	4.798115487	1.60165E-06	0.000406874	77.36245861	77.01910483	434.9463734	254.8683603
Slit3	672.1557542	1.724462232	0.360205028	4.787446316	1.68917E-06	0.000422071	240.2924851	384.0258143	1089.545024	974.7596939
Slfn4	2023.530276	-1.432898035	0.299952115	-4.777089288	1.77851E-06	0.000437226	2857.722335	3048.672899	985.8203374	1201.905531
Ncam1	319.5130904	1.976210881	0.415919841	4.75142248	2.01991E-06	0.000488689	110.1828956	148.6896607	631.0644777	388.1153276
Grb10	262.3253731	1.995854089	0.420366205	4.747893783	2.05546E-06	0.000489521	78.53461707	131.5743041	399.2092967	439.9832747
Vcam1	594.3431921	2.025573448	0.427673546	4.736260796	0.000002177	0.000510484	158.2413926	310.2158389	702.5386313	1206.376906
Col14a1	471.1029379	2.320985561	0.491801416	4.719355183	2.36593E-06	0.000546387	104.3221033	209.6631187	444.5343697	1125.89216
Loxl1	544.3645249	2.32490859	0.493015656	4.715689172	2.40894E-06	0.000548016	179.340245	182.920374	420.1285611	1395.06892
Sox6	444.2016965	1.947159181	0.414269503	4.70022332	2.59877E-06	0.000582507	145.3476495	220.3602166	897.7850995	513.3138204
Ms4a7	203.967267	2.107490997	0.450610721	4.676965947	2.91151E-06	0.000643147	67.9851909	85.57678314	254.5177175	407.7893765
Sash1	530.7246126	1.556952054	0.333881442	4.663188368	3.11348E-06	0.000677937	261.3913374	277.0548354	765.2964246	819.1558528
Ifi209	216.8007702	2.052786827	0.44072252	4.657776112	3.19644E-06	0.000686198	64.46871551	103.7618496	392.2362085	306.7363073
Nck2	209.4315377	2.131180381	0.458064246	4.652579636	3.27808E-06	0.000693952	52.74713087	102.6921398	346.0394995	336.2473806
Adgre1	610.0089215	1.909652957	0.41150344	4.640673127	3.47276E-06	0.00072076	186.3731957	326.2614857	713.8698995	1213.531105
Iigp1	1094.864974	2.524651042	0.544211362	4.639100204	3.49929E-06	0.00072076	232.0873758	416.117108	675.5179147	3055.737499
Cebpa	737.6454	2.334821259	0.50362202	4.636058723	3.55115E-06	0.000721689	185.2010373	302.7278704	557.8470521	1904.80564
Aldh1a2	203.2136978	2.643040406	0.571155231	4.627534272	3.70045E-06	0.000742135	59.78008165	52.41577967	155.1512114	545.5077186
Nrp1	375.6152	2.316275417	0.501533543	4.61838585	3.86737E-06	0.000765538	67.9851909	182.920374	429.7165573	821.8386777
Tslp	478.9613208	-1.740356659	0.37715605	-4.614420632	3.94193E-06	0.000770294	850.9870447	623.6408071	262.3624417	178.8549897
Scara3	200.1528163	3.373586333	0.7341002	4.595539321	4.31631E-06	0.000832775	21.09885235	49.20665031	81.06214976	649.2436126
Wisp2	61.37350868	3.763100395	0.821246656	4.582180478	4.60152E-06	0.000876706	9.37726771	7.487968525	46.196709	182.4320895
Msr1	1128.827198	1.392692302	0.304439148	4.574616346	4.77093E-06	0.000889674	614.211035	631.1287757	1564.586654	1705.382327
Olfml2b	351.720865	1.67290355	0.365746589	4.57394163	4.78633E-06	0.000889674	158.2413926	177.571825	492.4743507	578.5958917
Gli3	282.4377742	2.024809643	0.443091731	4.569730147	4.88353E-06	0.000896804	87.91188478	134.7834334	575.2797725	331.7760059
Slc7a2	525.1028648	1.823260901	0.399370838	4.565333089	0.000004987	0.000904906	188.7175127	273.845706	603.1721251	1034.676115
Fyn	507.0144829	1.780978079	0.390705373	4.558365973	5.15531E-06	0.000920966	172.3072942	284.5428039	655.4702862	915.7375473
Cmklr1	369.231414	2.171223052	0.476490291	4.556699459	5.19637E-06	0.000920966	132.4539064	135.8531432	326.8635071	881.7550992
Arg1	4379.943521	1.3382387	0.294018672	4.551543243	5.32538E-06	0.000932983	2407.613485	2557.676106	6964.371791	5590.112703
Ybx2	537.9120307	-1.575971033	0.346681878	-4.545870825	5.47086E-06	0.000936931	921.3165525	689.9628141	266.7206218	273.6481342
Pkdcc	189.7904923	2.018656301	0.443987299	4.546653261	5.45057E-06	0.000936931	79.70677554	70.60084609	246.6729934	362.1813541
Fcgr1	801.0432648	1.515395345	0.334353532	4.532314451	5.83409E-06	0.000988036	482.9292871	347.6556815	1163.634085	1209.954005
Rbms3	747.1388316	1.926831041	0.42599664	4.523113234	6.09366E-06	0.001016732	214.5049989	407.5594297	1540.180845	826.3100524
Ebf1	523.8835077	2.08787054	0.461753225	4.521615499	6.13695E-06	0.001016732	106.6664202	292.0307725	983.2054294	713.6314089
Thbs4	188.5135329	2.732724273	0.606064704	4.508964562	6.51448E-06	0.001067674	37.50907084	60.97345799	135.1035829	520.46802
Fgfbp1	1465.202034	-1.508324787	0.335088784	-4.501269095	6.75489E-06	0.001082649	2582.265096	1754.324054	846.3585744	677.860411
Thsd7b	15498.11834	-1.413444192	0.313987324	-4.501596347	6.7445E-06	0.001082649	25979.72019	19092.18032	7265.086218	9655.486619
Trem2	469.6573785	1.609093684	0.358156063	4.492716582	0.000007032	0.001082649	266.0799713	197.896311	760.9382445	653.7149873
Ccr2	842.6724918	1.726181963	0.3838699	4.49678905	6.89874E-06	0.001082649	319.9992606	462.114629	943.1101725	1645.465905
Plxna4	447.2744293	1.878983569	0.417820679	4.497105247	6.88849E-06	0.001082649	164.1021849	218.220797	926.5490881	480.2256473
Cfb	1055.202607	1.989432266	0.442604296	4.49483271	6.96247E-06	0.001082649	425.4935223	423.6050765	883.8389232	2487.872907
Stard8	157.3331241	2.700204927	0.601480226	4.489266328	7.14689E-06	0.001089329	28.13180313	55.62490904	135.1035829	410.4722014
C3ar1	697.0581034	1.599093407	0.356632305	4.483871437	7.33008E-06	0.001106189	289.5231405	402.2108808	882.9672872	1213.531105
Pf4	1102.392117	2.042202967	0.45581798	4.480303668	7.45369E-06	0.001113815	395.0174023	466.3934681	2663.719674	884.4379241
H2-DMb1	620.2032941	1.645846575	0.367767604	4.475235335	7.63272E-06	0.001116548	301.2447252	299.518741	712.1266275	1167.923083
Fli1	318.7038962	1.714712138	0.383315582	4.473369257	7.69966E-06	0.001116548	137.1425403	160.4564684	421.8718332	555.344743
Folr2	275.785101	1.927224923	0.430995802	4.471563094	0.000007765	0.001116548	105.4942617	124.0863356	315.5322389	558.0275679
Gnat3	53.5487387	3.182885842	0.711738396	4.471988385	7.74956E-06	0.001116548	10.54942617	10.69709789	111.5694104	81.37902031
Cybb	1364.304063	1.852294512	0.414762933	4.465911404	7.97286E-06	0.001135723	480.5849701	702.7993315	1304.83912	2968.992829
Ephb1	335.7521343	1.891747627	0.424036557	4.461284286	0.000008147	0.001149782	127.7652725	157.247339	685.9775469	372.0183786
Npr3	114.2523633	2.390840966	0.536627471	4.455308562	8.37726E-06	0.001171433	28.13180313	44.92781115	229.240273	154.7095661
Acss1	149.6201745	2.137524559	0.480301171	4.450383812	8.5717E-06	0.001187725	42.1977047	68.46142651	224.0104569	263.8111098
Gas1	163.4328037	3.118279608	0.701502091	4.445146563	8.7832E-06	0.001206067	24.61532774	42.78839157	81.06214976	505.2653459
Tnik	325.5207007	1.811370178	0.40777612	4.442070263	8.90975E-06	0.001212521	119.5601633	169.0141467	608.4019412	405.1065517
Ptprt	798.0169052	1.821101598	0.410908154	4.431894527	9.34087E-06	0.001259943	269.5964467	434.3021744	1641.290624	846.8783762
Mypn	294.9518257	1.709680802	0.38661948	4.42212793	9.77336E-06	0.001305892	124.2487972	151.8987901	499.4474388	404.2122767
Slc9a9	357.7460432	1.888821268	0.427298662	4.420377211	9.85288E-06	0.001305892	99.63346942	204.3145697	610.1452133	516.8909202
Csf1r	1123.613162	1.804206947	0.408555347	4.416064952	1.00514E-05	0.001320718	454.7974839	545.5519925	1060.781035	2433.322135
Abi3bp	281.0665406	1.938202578	0.439903905	4.405968113	1.05312E-05	0.001371942	76.19030014	156.1776292	435.8180095	456.0802237
Fam19a2	388.8347384	1.842237327	0.418523407	4.401754592	1.07379E-05	0.001387009	146.519808	192.5477621	789.7022332	426.5691504
Plxdc2	486.9424359	1.598465924	0.363816924	4.393599693	1.11489E-05	0.001422143	193.4061465	289.8913529	736.532436	727.9398081
Ankfn1	299.2958959	1.964547909	0.447232821	4.392673833	1.11965E-05	0.001422143	99.63346942	144.4108215	625.8346616	327.3046311
Dlgap2	730.6066308	1.866403862	0.425188576	4.389590806	1.13564E-05	0.001430533	242.636802	386.1652339	1556.74193	736.8825576
Mapk1ip1	600.7203445	-1.666709962	0.380471195	-4.380646907	1.18327E-05	0.001478318	1067.83636	759.4939504	220.5239128	355.0271546
Fam26f	179.6452514	2.307698944	0.527422197	4.375430074	1.21193E-05	0.001501812	45.71418009	74.87968525	183.043564	414.9435761
Sema4d	514.9108077	1.633046481	0.37341078	4.373324415	1.22369E-05	0.001504148	249.6697528	252.4515103	597.070673	960.4512947
Cap2	285.7229584	1.849144574	0.423007774	4.371419834	1.23441E-05	0.001505192	97.28915249	150.8290803	531.6979715	363.0756291
Zfp57	1595.901013	-1.289814117	0.29549963	-4.364858648	1.27205E-05	0.001521021	2292.741955	2237.832879	891.6836474	961.3455696
Lyz2	17401.67792	1.706600829	0.391006566	4.364634707	1.27335E-05	0.001521021	7756.172555	8568.375412	15789.68648	37492.47722
Themis	253.2607969	1.914686277	0.438924448	4.362222896	1.28748E-05	0.001521021	77.36245861	134.7834334	461.96709	338.9302055
Col5a1	726.8959241	2.047852824	0.469358621	4.363087692	0.000012824	0.001521021	260.219179	305.9369997	577.0230445	1764.404473
Rnf180	147.5796408	2.149604567	0.492965029	4.360561991	1.29729E-05	0.001521021	41.02554623	67.39171672	279.7951621	202.1061384
Adamtsl1	297.7484614	1.797085375	0.412543987	4.356106095	1.32397E-05	0.00154045	105.4942617	160.4564684	536.9277877	388.1153276
Smoc2	257.2052604	2.077263744	0.477077565	4.354142586	1.33589E-05	0.001542545	60.95224012	135.8531432	331.2216872	500.7939712
Slfn5	674.8244698	1.816817919	0.417510726	4.351547892	0.000013518	0.001549181	228.5709004	367.9801675	711.2549914	1391.49182
Smarca2	374.0430325	1.777472199	0.408703411	4.349051543	1.36728E-05	0.001555225	117.2158464	220.3602166	565.6917763	592.9042908
Kcnq3	226.8211349	2.006952752	0.461736601	4.346531657	1.38307E-05	0.001561538	71.50166629	109.1103985	461.96709	264.7053848
Cilp	134.8190132	2.966840443	0.684093825	4.336891134	1.44512E-05	0.001619599	25.7874862	35.30042305	78.4472417	399.740902
Tnxb	228.6178921	2.93693161	0.678402467	4.32918769	0.000014966	0.001665053	31.64827852	73.80997546	115.0559545	693.95736
Fbn1	908.7978888	2.452085018	0.566619643	4.32756797	1.50765E-05	0.001665187	194.578305	366.9104577	513.3936152	2560.309178
Celf2	928.629085	1.478880367	0.342600823	4.316628175	1.58431E-05	0.001700564	386.812293	593.688933	1403.33399	1330.681123
Ms4a6c	230.3156408	1.91483433	0.44352187	4.317339148	1.57921E-05	0.001700564	91.42836017	101.62243	264.9773498	463.2344233
Zfp385b	224.3676086	2.097236634	0.485453517	4.320159521	1.55916E-05	0.001700564	71.50166629	98.41330061	496.8325308	230.7229367
Cbr2	132.3171143	2.670879371	0.618531159	4.318099959	1.57378E-05	0.001700564	24.61532774	47.06723073	114.1843185	343.4015802
Rhobtb1	144.0468028	2.049975914	0.475414915	4.311972236	1.61805E-05	0.001724635	44.54202162	67.39171672	236.2133611	228.0401119
Cyp4v3	175.5945176	2.131111115	0.494532664	4.309343484	0.000016374	0.001733141	60.95224012	69.5311363	189.1450161	382.749678
Tmem258	2883.6077	-1.471543203	0.341795396	-4.305333602	1.66734E-05	0.001752665	5239.548333	3238.011532	1333.603109	1723.267826
Nkg7	179.060225	2.037108206	0.473726513	4.300177743	1.70661E-05	0.001781656	76.19030014	64.18258735	208.3210085	367.5470038
Fgfr1	342.060935	1.896087631	0.442316593	4.286720557	0.000018133	0.001880159	158.2413926	131.5743041	346.9111355	731.5169079
Hal	260.550233	1.970580114	0.460215453	4.281864286	1.85334E-05	0.00190869	84.39540939	127.2954649	285.8966142	544.6134436
Cygb	237.1492163	2.298672555	0.53799003	4.272704749	1.93116E-05	0.001975487	83.22325093	77.01910483	187.4017441	600.9527654
Chac1	762.9742074	-1.490596841	0.349252102	-4.267968125	1.97262E-05	0.001996012	1362.048135	888.9288349	392.2362085	408.6836515
Ifi202b	852.3279809	1.618182914	0.379325118	4.265952444	1.99051E-05	0.001996012	353.9918561	483.5088247	934.3938123	1637.417431
Lrrc17	112.1973439	2.320245086	0.543799642	4.266727864	1.98361E-05	0.001996012	36.33691238	38.50955241	132.4886749	241.4542361
Fam184a	121.4912902	2.353195672	0.55183527	4.264308206	2.00523E-05	0.001997624	26.95964467	52.41577967	252.7744455	153.8152911
Pid1	468.2685002	1.624700219	0.381517256	4.258523552	2.05782E-05	0.002002996	178.1680865	280.2639648	795.8036853	618.8382644
Mdfic	512.0898634	1.644190087	0.385968038	4.25991255	2.04507E-05	0.002002996	207.4720481	288.8216431	600.557217	951.5085452
Fbln1	179.1324827	1.916110455	0.44995109	4.25848608	2.05816E-05	0.002002996	77.36245861	72.74026567	227.4970009	338.9302055
Cldn10	83.82394108	2.617852761	0.614816576	4.257941093	2.06318E-05	0.002002996	23.44316928	23.53361536	192.6315602	95.68741949
Rpl31-ps12	2845.135766	-1.527609978	0.359950902	-4.243939854	2.19629E-05	0.002118727	5043.79787	3405.955969	1092.159932	1838.629294
Slco3a1	425.0840923	1.603625064	0.378186284	4.240304667	2.23217E-05	0.002139791	162.9300265	257.8000592	658.0851943	621.5210892
Fam71f1	353.6224789	-1.579962645	0.372824282	-4.237821196	2.25699E-05	0.002150069	586.0792319	473.8814366	156.8944834	197.6347636
Isoc1	168.9888819	2.450602956	0.578584633	4.235513384	0.000022803	0.00215878	44.54202162	59.9037482	135.1035829	436.4061749
Clcf1	1593.41981	-1.427760056	0.337563278	-4.229607158	0.00002341	0.002186621	2849.517225	1797.112446	818.4662218	908.5833477
Marcks	1912.44201	1.543115705	0.364748756	4.230626373	2.33041E-05	0.002186621	767.7637938	1186.308156	2166.887143	3528.808947
Mpeg1	3188.866577	1.955443912	0.462445994	4.228480597	2.35275E-05	0.002186621	1017.433547	1597.076715	2449.297213	7691.658832
Wisp1	127.2857221	2.073530247	0.490765889	4.225090403	2.38845E-05	0.002193056	39.85338777	57.76432862	200.4762844	211.0488878
Megf10	139.8450918	2.280685904	0.53972127	4.225673567	2.38227E-05	0.002193056	38.6812293	56.69461883	314.6606028	149.3439164
Psat1	11465.86483	-1.224517489	0.290296944	-4.21815494	0.000024631	0.00222145	17460.47248	14658.23324	7412.392705	6332.36091
Ly86	351.8291723	1.598626436	0.378946324	4.218609164	2.45814E-05	0.00222145	165.2743434	183.9900838	442.7910976	615.2611646
Abca9	72.93008182	2.853299914	0.676244074	4.219334442	2.45025E-05	0.00222145	12.8937431	22.46390557	80.19051374	176.1721649
Trim39	1906.127842	-1.521049124	0.360916882	-4.214402821	0.000025044	0.002236881	2935.084793	2719.202284	683.3626388	1286.861651
Prune2	327.0700203	1.744863993	0.414069645	4.213938434	2.50956E-05	0.002236881	107.8385787	192.5477621	549.1306919	458.7630486
Syn3	693.1149348	1.872228434	0.444682992	4.210254203	2.55084E-05	0.002260455	230.9152174	363.7013283	643.267382	1534.575812
P2ry14	168.9213761	1.921414583	0.456587374	4.208207876	2.57404E-05	0.002267834	72.67382475	68.46142651	215.2940967	319.2561566
Dmd	166.9093188	2.038649642	0.484755784	4.205518966	2.60484E-05	0.002281778	49.23065548	81.29794398	323.376963	213.7317127
Arhgap24	157.4695649	2.204273239	0.525634742	4.193545562	2.74628E-05	0.00239193	33.99259545	78.08881462	309.4307867	208.366063
Sez6	294.7169617	1.681701055	0.401339026	4.190225583	2.78677E-05	0.002413408	159.4135511	120.8772062	522.9816114	375.5954784
Bcl11b	285.4953435	1.951009357	0.466806018	4.179486301	2.92168E-05	0.002515949	75.01814168	159.3867586	555.2321441	352.3443297
Agap1	597.1603776	1.533813945	0.367317442	4.175717705	2.97048E-05	0.002543599	244.9811189	367.9801675	1011.969418	763.710806
Obscn	190.6392884	1.949943339	0.467867042	4.167729637	3.07649E-05	0.002605099	66.81303243	89.8556223	223.1388208	382.749678
4430402I18Rik	80.72412142	2.655050965	0.636957706	4.168331648	3.06837E-05	0.002605099	15.23806003	28.88216431	181.3002919	97.47596939
Chrdl1	74.78722233	2.516652643	0.604387663	4.163970905	0.000031276	0.002619279	18.75453542	25.67303494	108.9545024	145.7668166
Gbp6	269.4522693	2.76461235	0.663802912	4.164809011	3.11613E-05	0.002619279	37.50907084	100.5527202	142.9483071	796.7989791
Plpp3	350.233912	2.443418555	0.587653442	4.157924353	3.21152E-05	0.002674866	50.40281394	166.8747271	289.3831583	894.2749485
S100a11	13979.45738	-1.25886954	0.303364671	-4.149690658	3.32925E-05	0.002745393	22297.97046	17139.95995	7326.100739	9153.798373
Ntrk3	309.4741282	1.922327976	0.463268922	4.149486148	3.33222E-05	0.002745393	90.25620171	167.9444369	636.2942938	343.4015802
Hmcn1	276.7776919	1.821289237	0.439068507	4.148075315	3.35282E-05	0.002747511	99.63346942	144.4108215	547.3874199	315.6790568
Chrm3	381.9987121	1.911112325	0.461337301	4.142548895	3.43467E-05	0.002799533	120.7323218	200.0357306	828.054218	379.1725782
Tlr12	81.58382496	2.46167341	0.594670328	4.139559845	3.47973E-05	0.002821171	22.27101081	27.81245452	106.3395943	169.9122402
Rhoj	303.2648425	1.752952771	0.423845926	4.135825459	3.53681E-05	0.002837221	100.8056279	176.5021152	400.0809327	535.6706941
Pdzrn3	336.7134646	1.765110051	0.426909489	4.134623604	3.55537E-05	0.002837221	110.1828956	195.7568914	620.6048455	420.3092258
Rasgrp1	148.5293886	2.181262719	0.527378804	4.136045484	3.53342E-05	0.002837221	66.81303243	40.64897199	165.6108436	321.0447065
Cd248	545.0334055	1.982236912	0.479872199	4.130760053	3.61566E-05	0.002870305	202.7834142	237.4755732	427.9732853	1311.901349
Prom1	150.5168824	2.121616598	0.513777017	4.129450182	3.63632E-05	0.002871749	50.40281394	62.04316778	326.8635071	162.7580406
Tgfbi	2736.180304	1.386472781	0.33604541	4.125849483	3.69369E-05	0.002887138	1378.458353	1649.492495	3039.394798	4877.375569
Myo16	402.1931199	1.922826068	0.465979158	4.126420751	3.68453E-05	0.002887138	118.3880048	217.1510872	869.0211109	404.2122767
Ptprm	728.5927773	1.584774968	0.384839808	4.118012049	3.82155E-05	0.002971838	268.4242882	459.9752094	1294.379488	891.5921236
Spag6l	2908.387142	-1.435565617	0.348804903	-4.115669255	3.86058E-05	0.002986413	5067.241039	3426.280455	1230.750059	1909.277015
Tspan15	124.8423128	2.016079734	0.489988762	4.114542799	3.87948E-05	0.002986413	42.1977047	56.69461883	212.6791886	187.7977392
Cpxm1	99.78970164	3.085319581	0.750192041	4.112706366	3.91048E-05	0.00299515	15.23806003	26.74274473	54.91306919	302.2649326
Ebf2	360.6023802	1.71521455	0.417218525	4.111069972	0.000039383	0.003001377	143.0033326	193.6174719	705.1535393	400.6351769
Naip1	2456.092778	-1.411595872	0.343936743	-4.10423109	4.05662E-05	0.003073768	4407.315824	2733.108512	1161.890813	1522.055962
Agmo	241.0253867	2.172340604	0.529417701	4.10326402	4.07362E-05	0.003073768	41.02554623	133.7137237	458.480546	330.8817309
Rnase2a	213.022682	1.847561677	0.450650348	4.099767558	4.13565E-05	0.003105203	87.91188478	97.34359082	424.4867412	242.348511
Sirpa	2649.996959	1.396099643	0.341270354	4.090890483	0.000042972	0.003210073	1498.018517	1420.5746	2839.79015	4841.604571
Dtna	239.4541713	1.825557251	0.446368293	4.089800462	4.31744E-05	0.003210073	84.39540939	126.2257551	463.7103621	283.4851587
St6gal1	359.6364434	1.561318454	0.381961775	4.08763012	4.35802E-05	0.003224514	148.8641249	215.0116676	491.6027147	583.0672664
Il24	1866.175018	-1.195628098	0.293058909	-4.079821703	4.50703E-05	0.003257559	2711.202527	2484.93584	1144.458093	1124.10361
Sp110	415.3907489	1.429451717	0.350122359	4.082720462	4.45116E-05	0.003257559	240.2924851	209.6631187	624.9630256	586.6443662
Elmo1	607.4042193	1.437871407	0.352446087	4.079691788	4.50955E-05	0.003257559	322.3435775	332.6797445	1053.807947	720.7856085
Ccdc146	1004.305094	1.785603255	0.437623919	4.080223169	4.49925E-05	0.003257559	344.6145883	558.38851	916.0894559	2198.127823
Slc2a13	360.6328993	2.00801426	0.491769667	4.083241391	4.44118E-05	0.003257559	89.08404325	197.896311	786.2156891	369.3355537
Camk2b	623015.1592	-1.391665369	0.342216608	-4.066621367	4.76996E-05	0.003429425	807314.7646	997056.1701	249406.4439	438283.258
Pold4	3469.538038	-1.482664022	0.364940465	-4.062755879	4.84967E-05	0.003445282	6669.581659	3551.4365	2083.210085	1573.923909
Pnma5	5930.645432	-1.13701564	0.279771212	-4.064090913	0.00004822	0.003445282	8112.508728	8195.046695	3764.595966	3650.43034
Rora	218.4817561	2.110159459	0.51945358	4.06226762	4.85983E-05	0.003445282	41.02554623	123.0166258	316.4038749	393.4809773
Smad1	167.6740179	1.817947455	0.447934194	4.058514575	4.93859E-05	0.003469845	66.81303243	81.29794398	228.368637	294.2164581
Sema5a	340.061725	1.849235971	0.455651114	4.058447165	4.94001E-05	0.003469845	124.2487972	171.1535663	732.1742559	332.6702808
Fam155a	350.1439669	1.919776866	0.473249585	4.05658436	4.97956E-05	0.003481579	104.3221033	188.2689229	758.3233365	349.6615049
Siglec1	188.2817414	2.221645634	0.548641197	4.049359849	5.13579E-05	0.003574418	64.46871551	68.46142651	154.2795754	465.9172482
Ifi204	517.8754213	1.511159666	0.373413659	4.046878384	5.19052E-05	0.003579814	229.7430589	308.0764193	619.7332095	913.9489974
Ifi44l	35.59410935	5.400889346	1.334414654	4.047384621	5.17931E-05	0.003579814	0	3.209129368	13.07454028	126.0927677
Mar-01	824.5941355	1.404620384	0.347548562	4.041508255	5.31085E-05	0.00363148	356.336173	547.6914121	1259.514047	1134.83491
Syn2	126.3871467	2.330892935	0.576752437	4.041409776	5.31308E-05	0.00363148	26.95964467	56.69461883	283.2817062	138.612617
Tenm2	1026.966225	1.614524953	0.399635406	4.039994778	5.34524E-05	0.003637149	393.8452438	617.2225484	2034.398468	1062.398639
Slc7a8	357.3764031	1.522917042	0.377396836	4.035320113	5.45279E-05	0.00368663	169.9629772	198.9660208	448.8925497	611.6840648
Rcan2	177.9511444	2.017855033	0.500120494	4.034737743	5.46633E-05	0.00368663	43.36986316	97.34359082	323.376963	247.7141607
Myrfl	134.1038708	2.155289629	0.534415446	4.032985281	5.50727E-05	0.003697879	33.99259545	64.18258735	273.6937099	164.5465905
Parp12	302.256152	1.574027821	0.39052146	4.030579574	5.56395E-05	0.003703306	161.757868	142.271402	379.1616682	525.8336697
Myt1l	293.1056766	1.853569439	0.459874655	4.030597072	5.56353E-05	0.003703306	103.1499448	150.8290803	618.8615734	299.5821077
Unc80	183.6313339	1.942284019	0.482456379	4.025823066	5.67764E-05	0.003762545	70.32950783	81.29794398	385.2631204	197.6347636
Lama4	295.0862686	1.602232742	0.398796676	4.017668248	5.87769E-05	0.003878256	125.4209556	166.8747271	377.4183962	510.6309956
Evl	456.8676633	1.375201396	0.343181426	4.007213943	6.14392E-05	0.00403645	248.4975943	259.9394788	620.6048455	698.4287348
Daam2	95.70949028	2.315384722	0.578324335	4.003609363	6.23833E-05	0.004080888	21.09885235	42.78839157	183.9152	135.0355172
Maf	483.8067757	1.594669394	0.398533528	4.001343134	6.29839E-05	0.00410257	193.4061465	287.7519333	551.7456	902.323423
Cd109	188.9091615	1.820737157	0.455251564	3.999408904	6.35009E-05	0.004112525	70.32950783	96.27388103	355.6274957	233.4057616
Tacr1	133.8000852	2.165921565	0.541648912	3.998755497	6.36764E-05	0.004112525	37.50907084	59.9037482	291.1264303	146.6610916
Cabcoco1	123.0811938	2.43112528	0.608220246	3.997113375	6.41196E-05	0.004123675	22.27101081	54.55519925	288.5115223	126.9870427
Sdc2	294.3693218	1.882355428	0.471223329	3.994614256	6.47997E-05	0.004147107	80.878934	170.0838565	342.5529554	583.9615414
Cd163	73.23626399	2.656650858	0.66519704	3.993780336	6.50281E-05	0.004147107	17.58237696	22.46390557	75.83233365	177.0664398
Fbn2	268.9123392	1.789557648	0.4490538	3.985174271	6.74306E-05	0.004247014	104.3221033	136.922853	549.1306919	285.2737086
Kcnk13	173.4463284	1.834549984	0.460338529	3.985219283	6.74178E-05	0.004247014	59.78008165	91.99504188	306.8158787	235.1943115
Lama1	152.1052926	1.968949856	0.493984541	3.985853185	6.72381E-05	0.004247014	57.43576472	66.32200693	311.1740588	173.48934
Creb5	535.549549	1.453602102	0.365325061	3.978927968	6.92267E-05	0.004306749	237.9481681	334.819164	896.0418275	673.3890362
Dscam	400.0223354	1.765708098	0.443711985	3.979401404	0.000069089	0.004306749	118.3880048	244.9635417	759.1949725	477.5428225
Cfh	317.84655	2.214531629	0.556479106	3.97954138	6.90483E-05	0.004306749	53.91928933	171.1535663	309.4307867	736.8825576
Pltp	610.6752401	1.601153432	0.402527861	3.977745607	6.95717E-05	0.00431062	294.2117744	311.2855487	605.7870332	1231.416604
Adamts2	479.5001373	1.593469326	0.400951807	3.974216601	7.06113E-05	0.004357317	209.816365	267.4274473	513.3936152	927.3631216
Lsamp	535.3915931	1.697149073	0.427254173	3.97222352	7.12049E-05	0.004363229	192.2339881	312.3552585	1084.315208	552.6619182
Dnah5	291.9995478	1.988525681	0.500639201	3.971973588	7.12796E-05	0.004363229	93.7726771	141.2016922	677.2611867	255.7626353
Cnga1	16175.89198	-1.116505763	0.281294429	-3.969171258	0.000072123	0.004378823	21175.04265	23105.73145	9631.578009	10791.2158
Adgrb3	639.1083311	1.600742406	0.403385442	3.968270149	7.23962E-05	0.004378823	249.6697528	384.0258143	1237.723147	685.0146105
Colec12	316.330282	1.602189768	0.403623687	3.969513732	7.20195E-05	0.004378823	120.7323218	192.5477621	427.1016493	524.9393948
Prex1	847.1047441	1.276661529	0.322021216	3.964526148	7.35419E-05	0.004413092	507.5446148	482.439115	1067.754123	1330.681123
Tnfrsf11a	141.1984475	2.099624984	0.529503539	3.965270919	7.33126E-05	0.004413092	32.82043699	73.80997546	264.1057137	194.0576638
Galnt13	360.858625	1.893996374	0.47866156	3.956859151	7.59417E-05	0.004521496	96.11699403	209.6631187	752.2218843	385.4325028
Col1a2	2855.454541	1.94281571	0.490983797	3.95698539	7.59016E-05	0.004521496	829.8881923	1527.545579	2030.911924	7033.47247
Lax1	87.98895831	2.80051988	0.709257846	3.94852154	7.86353E-05	0.004663657	29.30396159	14.97593705	67.11597346	240.5599611
Plxnc1	220.6787285	1.588568677	0.402674089	3.94504817	7.97839E-05	0.004673154	109.0107371	111.2498181	352.1409516	310.3134071
Zfp536	287.6007198	1.933271517	0.490036602	3.945157378	7.97476E-05	0.004673154	85.56756785	152.9684999	631.0644777	280.8023338
Plxnd1	475.7014918	1.98223863	0.502373156	3.945749499	7.95507E-05	0.004673154	199.2669388	185.0597935	344.2962275	1174.183007
Ifi44	109.544375	2.348270031	0.595352644	3.944334595	8.00219E-05	0.004673154	25.7874862	45.99752094	113.3126825	253.0798104
Rasgrp3	129.0051882	1.961381611	0.497649723	3.941289466	8.10448E-05	0.004714825	42.1977047	63.11287757	231.855181	178.8549897
Clec4a2	313.8818818	1.525269479	0.387342716	3.937777622	8.22398E-05	0.0047481	140.6590157	182.920374	408.7972929	523.1508449
Pparg	167.6235237	1.839159895	0.467008922	3.938168651	8.21059E-05	0.0047481	58.60792319	87.71620272	305.0726066	219.0973624
Bcl11a	203.7314919	1.68131314	0.427087793	3.936692102	8.26125E-05	0.004751621	85.56756785	108.0406887	352.1409516	269.1767595
Cd38	357.1236	1.414608844	0.35970052	3.932740611	8.39828E-05	0.004794257	186.3731957	203.24486	492.4743507	546.4019935
Npas3	823.1148372	1.727841077	0.439344989	3.932766093	8.39739E-05	0.004794257	250.8419112	512.3909891	1678.770972	850.455476
Arhgap15	698.6472448	1.472482656	0.374597806	3.930836305	8.46509E-05	0.004797833	291.8674575	448.2084017	1225.520243	828.9928772
Ctnnd2	767.8896834	1.65283636	0.420486907	3.93076772	0.000084675	0.004797833	289.5231405	451.4175311	1578.53283	752.0852317
Flrt2	136.6790898	2.039777012	0.519100754	3.929443359	8.51427E-05	0.004806465	33.99259545	72.74026567	206.5777365	233.4057616
Ppm1e	900.0050736	1.595820722	0.406235644	3.928312909	8.55439E-05	0.00481129	473.5520194	421.465657	1866.172717	838.8299017
Sema6a	197.6305734	1.838141493	0.469283348	3.916911818	8.96905E-05	0.005025968	65.64087397	106.9709789	380.0333043	237.8771363
Laptm5	3590.196787	1.257250626	0.321365723	3.912211347	9.14548E-05	0.005087425	1903.585345	2331.967341	4121.966734	6003.267729
Mar-03	532.620122	1.502518393	0.384045227	3.912347522	9.14032E-05	0.005087425	199.2669388	356.2133598	819.3378578	755.6623315
Auts2	1402.538054	1.598827889	0.408881468	3.910247872	9.22015E-05	0.005110308	482.9292871	909.2533209	2732.578919	1485.390689
Wdfy4	329.5628624	1.494725816	0.382657438	3.906172125	9.37697E-05	0.005141145	141.8311741	203.24486	474.1699943	499.0054213
Cadps	386.0400701	1.611354156	0.412478768	3.906514181	9.36372E-05	0.005141145	182.8567203	197.896311	759.1949725	404.2122767
Ghr	396.9525843	1.714921963	0.438993464	3.906486319	9.36479E-05	0.005141145	113.699371	256.7303494	678.1328227	539.2477939
1810009A15Rik	1194.044823	-1.286977866	0.329603845	-3.90462031	9.43734E-05	0.005155699	2009.079607	1378.855918	710.3833554	677.860411
Tnfrsf21	340.804671	1.554999376	0.398657111	3.900593599	9.59571E-05	0.005223494	139.4868572	206.4539893	428.8449213	588.4329161
Plekhn1	333.3194531	-1.606824207	0.412122987	-3.898894889	9.66327E-05	0.005231022	554.4309534	449.2781115	119.4141346	210.1546129
Abca12	139.9159859	2.316642821	0.594236255	3.898521507	9.67818E-05	0.005231022	28.13180313	65.25229714	330.3500512	135.9297922
Abcc9	181.0035063	1.926421111	0.494397283	3.896504242	9.75911E-05	0.005256126	45.71418009	104.8315593	300.7144265	272.7538593
Rps17	21942.64461	-1.286610265	0.330468035	-3.893297168	9.88909E-05	0.005307377	38133.8313	24118.74662	11126.43378	14391.56675
Zfp804b	13259.10518	-1.144352303	0.294244922	-3.88911487	0.000100611	0.00538072	17732.41324	18784.1039	7163.104804	9356.798786
Tbx21	135.1091187	1.840245608	0.473398889	3.88730445	0.000101364	0.005402041	51.57497241	66.32200693	224.0104569	198.5290386
Cacna1c	317.8014939	1.775084862	0.457721825	3.878086572	0.000105281	0.005591278	104.3221033	182.920374	644.139018	339.8244804
Rps14	73614.37557	-1.115368239	0.288075452	-3.871792037	0.000108038	0.005678334	112406.4802	89059.75821	45686.80193	47304.46195
Pycard	859.3618897	1.368585353	0.353459107	3.871976488	0.000107956	0.005678334	579.0462811	380.816685	1394.61763	1082.966963
Gbp2b	283.2002001	2.257495383	0.582992939	3.872251673	0.000107835	0.005678334	73.84598322	121.946916	179.5570199	757.4508814
Sv2b	183.7914097	1.983468841	0.51326327	3.864427785	0.00011135	0.005832287	83.22325093	65.25229714	411.4122009	175.2778899
Chst7	66.77003744	2.405249705	0.622604073	3.863209077	0.000111907	0.0058414	19.92669388	22.46390557	129.0021308	95.68741949
2510009E07Rik	169.1513642	1.728087626	0.447662988	3.860242351	0.000113275	0.0058926	67.9851909	88.78591251	230.983545	288.8508084
Ppp2r2b	453.9026359	1.659322851	0.430364931	3.855618181	0.000115438	0.005984691	158.2413926	278.1245452	884.7105592	494.5340465
Hs3st4	253.9093254	1.953480431	0.507750205	3.847325734	0.000119414	0.006169867	69.15734936	139.0622726	555.2321441	252.1855355
Zfp692	685.0439133	-1.507758507	0.39223508	-3.844017493	0.000121036	0.006232555	1250.693081	776.609307	270.2071659	442.6660995
Vwa5a	454.555753	1.432121423	0.372915939	3.840333096	0.000122868	0.006305543	226.2265835	265.2880277	531.6979715	795.0104292
Timp3	580.3826978	2.000338899	0.521046173	3.839081841	0.000123495	0.006316493	168.7908188	295.2399018	409.6689289	1447.831142
Aff3	476.9579481	1.620295418	0.422304531	3.836793827	0.000124651	0.006347284	178.1680865	289.8913529	930.0356322	509.7367206
Aspn	161.4827869	2.490663932	0.649245393	3.836244293	0.00012493	0.006347284	24.61532774	72.74026567	122.9006787	425.6748755
Cacng3	73.46226567	2.594466777	0.676510354	3.835073271	0.000125527	0.006356414	25.7874862	16.04564684	178.6853839	73.33054578
9430015G10Rik	783.9051552	-1.276213999	0.333278197	-3.829275394	0.000128521	0.006449339	1282.341359	937.0657754	463.7103621	452.5031239
Dlc1	570.5186786	1.527978967	0.398964843	3.829858686	0.000128217	0.006449339	195.7504634	391.5137829	889.0687393	805.7417286
Serping1	1442.282126	1.680156344	0.438790308	3.82906439	0.000128631	0.006449339	681.0240674	691.0325239	1139.228277	3257.843637
Acap1	5312.978908	-1.132838068	0.29602677	-3.826809542	0.000129815	0.006487339	7989.432089	6606.527658	3035.036618	3620.919266
C1qtnf1	193.1572268	2.297970043	0.60087275	3.824387184	0.000131098	0.006530039	48.05849701	82.36765377	133.3603109	508.8424457
Col5a2	805.6085625	1.553569682	0.406465021	3.822148535	0.000132294	0.006565159	371.574233	447.1386919	760.9382445	1642.78308
Cacna1e	213.2201255	1.983140265	0.518996085	3.821108334	0.000132853	0.006565159	58.60792319	113.3892377	468.9401782	211.9431628
Chat	94.97380188	2.083319226	0.545277312	3.820660018	0.000133095	0.006565159	33.99259545	38.50955241	181.3002919	126.0927677
Scn7a	130.2952783	2.255026385	0.590653079	3.817852587	0.000134618	0.006618879	26.95964467	63.11287757	135.1035829	296.0050079
Med20	2747.048697	-1.120172966	0.293816025	-3.812497863	0.000137569	0.006656613	4107.243257	3418.792486	1739.785494	1722.373551
Bmp6	317.6592221	1.722225906	0.451665006	3.813060307	0.000137257	0.006656613	98.46131096	196.8266012	597.070673	378.2783032
Itpkb	298.7723812	1.74635307	0.457964545	3.813293166	0.000137127	0.006656613	101.9777863	172.2232761	318.1471469	602.7413153
Mpped2	226.7359917	2.072453274	0.543260548	3.814842218	0.00013627	0.006656613	57.43576472	116.598367	531.6979715	201.2118634
Slco2b1	65.45481296	2.620711804	0.68691066	3.81521493	0.000136065	0.006656613	14.06590157	22.46390557	71.47415355	153.8152911
Col15a1	384.2845873	1.638976178	0.430905161	3.803565901	0.000142628	0.006879546	199.2669388	174.3626956	376.5467602	786.9619547
Abca13	397.2932249	1.682232245	0.442888815	3.798317295	0.000145682	0.007004673	157.0692341	220.3602166	826.3109459	385.4325028
Tmprss11a	38.66091749	3.168932613	0.834574398	3.797064251	0.00014642	0.007018023	4.688633855	10.69709789	78.4472417	60.8106965
Ryr2	426.8341874	1.579591832	0.416340664	3.793988837	0.000148246	0.007065565	184.0288788	243.8938319	837.6422142	441.7718246
Tnfsf10	133.3919343	2.055549082	0.541813127	3.793834035	0.000148339	0.007065565	44.54202162	58.83403841	135.975219	294.2164581
Ifitm6	929.0106388	-1.266761103	0.334037479	-3.792272371	0.000149275	0.007088008	1076.04147	1548.939775	549.1306919	541.9306188
Cox8a	19823.88664	-1.366756246	0.360504485	-3.791232297	0.000149902	0.007095656	37558.3015	19581.03769	12477.46961	9678.737767
Rpl37	5732.356121	-1.095338498	0.289392827	-3.784953863	0.000153737	0.007232287	8584.888589	7034.411574	3637.337107	3672.787213
Sorbs2	291.8367062	1.698959384	0.448863465	3.78502488	0.000153693	0.007232287	94.94483556	179.7112446	543.0292398	349.6615049
Coa4	582.3870472	-1.400047349	0.370088619	-3.78300568	0.000154946	0.007245244	1032.671607	656.8018106	284.1533422	355.9214295
Fgl2	867.7395216	1.849375182	0.488867571	3.782977826	0.000154963	0.007245244	264.9078128	488.8573737	673.7746426	2043.418257
Csf3r	1338.441326	-1.583366398	0.41918333	-3.777264709	0.00015856	0.007368214	2173.181792	1840.970547	379.1616682	960.4512947
Rin1	1585.604614	-1.337389556	0.353993759	-3.778003209	0.000158091	0.007368214	2472.0822	2072.027862	657.2135583	1141.094834
Tbc1d9	1852.807778	1.178151999	0.31211432	3.774745098	0.000160171	0.007420462	1180.363573	1091.103985	2947.00138	2192.762174
Ofcc1	221.7522745	1.842337298	0.488180838	3.773882862	0.000160726	0.007423605	69.15734936	124.0863356	454.9940019	238.7714112
Ksr2	593.8532661	1.285738576	0.341248626	3.767747264	0.000164727	0.007539863	328.2043699	362.6316186	732.1742559	952.4028201
Abca8b	70.62926133	2.283688183	0.605942826	3.768817922	0.000164023	0.007539863	24.61532774	23.53361536	135.1035829	99.26451928
Thbs2	181.366498	2.576357621	0.68370064	3.768253923	0.000164393	0.007539863	26.95964467	77.01910483	104.5963223	516.8909202
Fam159a	62.17192154	2.640778811	0.701257803	3.765774583	0.000166034	0.007576896	12.8937431	21.39419579	146.4348512	67.96489609
Trps1	428.8841053	1.554855676	0.413167744	3.763255232	0.000167716	0.007608111	146.519808	288.8216431	704.2819033	575.9130668
Stab1	337.8513927	1.560989682	0.414725567	3.76390994	0.000167277	0.007608111	207.4720481	134.7834334	397.4660246	611.6840648
Fam46c	202.6822847	2.121199719	0.564159696	3.759927793	0.000169962	0.007687142	55.0914478	96.27388103	161.2526635	498.1111463
Sall4	137.9451003	2.010629847	0.535543034	3.754375873	0.000173774	0.007836279	42.1977047	67.39171672	293.7413384	148.4496414
Gpx8	2366.852994	-1.108396824	0.295582933	-3.74986746	0.000176928	0.007954978	3257.428371	3210.199078	1362.367098	1637.417431
Sprr1a	1635.451659	-1.237915155	0.330287771	-3.747989675	0.000178258	0.007975682	2726.440587	1867.713292	1070.369031	877.2837245
Cxcl1	931.3888293	-1.162504524	0.31033638	-3.745949875	0.000179713	0.007975682	1313.989638	1261.187842	606.6586692	543.7191687
Rftn1	599.3622988	1.244150646	0.33225192	3.744600323	0.000180681	0.007975682	332.8930037	378.6772654	785.3440531	900.5348731
Adap2	160.0994045	1.667716461	0.445333614	3.744869932	0.000180487	0.007975682	77.36245861	75.94939504	217.9090047	269.1767595
Cd3e	103.2040745	2.073819559	0.553381803	3.747538404	0.000178579	0.007975682	51.57497241	27.81245452	142.9483071	190.480564
Tmem26	58.15276648	2.4525784	0.655053919	3.744086296	0.000181051	0.007975682	19.92669388	16.04564684	107.2112303	89.42749485
Adamts15	104.93085	2.624783168	0.700878112	3.744992349	0.000180399	0.007975682	19.92669388	38.50955241	68.8592455	292.4279082
Ly6g	8289.744927	-1.386444155	0.370745712	-3.739609416	0.000184306	0.008049279	14133.88676	9850.957449	6034.336159	3139.799344
Adam22	307.5180009	1.655432151	0.442610816	3.740152952	0.000183908	0.008049279	121.9044802	174.3626956	612.7601213	321.0447065
Plagl1	51.04967718	2.673923822	0.714824143	3.74067363	0.000183528	0.008049279	9.37726771	18.18506642	85.42032986	91.21604475
Osm	590.3925392	-1.259604063	0.337041076	-3.737241991	0.00018605	0.008102205	934.2102956	731.6814958	346.9111355	348.7672299
Spon1	598.8484147	1.276863666	0.341808036	3.735616283	0.000187256	0.008108399	318.8271021	380.816685	749.6069763	946.1428955
Mark1	77.79006665	2.205685127	0.590340797	3.736291206	0.000186754	0.008108399	21.09885235	34.23071326	135.1035829	120.727118
Cxcr2	793.2484476	-1.430464718	0.383297084	-3.732000005	0.000189966	0.008133318	1020.950022	1293.279135	299.8427905	558.9218428
Plcl2	396.7034499	1.338719781	0.358549284	3.733712041	0.000188678	0.008133318	198.0947804	251.3818005	557.8470521	579.4901666
Fam20c	363.9449159	1.383767433	0.370682394	3.733027129	0.000189192	0.008133318	195.7504634	207.5236991	449.7641858	602.7413153
Slc43a1	71.05618052	2.541553449	0.681016579	3.731999376	0.000189966	0.008133318	9.37726771	32.09129368	122.0290427	120.727118
Stox2	167.4570335	1.997982123	0.535702692	3.729647346	0.000191748	0.008163749	38.6812293	95.20417124	333.8365953	202.1061384
Rbm24	71.38555738	2.27813232	0.610732659	3.730162924	0.000191356	0.008163749	18.75453542	29.9518741	108.9545024	127.8813176
Tcf4	763.7515826	1.409756369	0.3785318	3.724274604	0.000195878	0.008316342	289.5231405	545.5519925	1088.673388	1131.25781
Adgre4	76.11503678	2.446014418	0.656954843	3.72326111	0.000196666	0.008326618	11.72158464	35.30042305	142.0766711	115.3614684
Galntl6	742.8620653	1.570966266	0.422234292	3.720603222	0.000198748	0.008391438	273.1129221	474.9511464	1472.193236	751.1909567
Zfhx4	136.437623	1.777156202	0.477746574	3.719872205	0.000199324	0.008392515	50.40281394	72.74026567	221.3955488	201.2118634
Tox	218.9355941	1.84485012	0.496068628	3.718941322	0.00020006	0.008400295	62.12439858	128.3651747	438.4329175	246.8198858
Ccr5	884.2874129	1.74036591	0.468642515	3.713632149	0.000204306	0.008555021	287.1788236	527.3669261	740.8906161	1981.713286
Hdc	924.8651801	-1.307767542	0.352476604	-3.710225092	0.000207075	0.008623601	1312.817479	1322.1613	401.8242047	662.6577368
Arhgef10	168.4930344	1.949420272	0.525405094	3.710318557	0.000206999	0.008623601	41.02554623	97.34359082	209.1926445	326.4103562
Gbp7	627.6991718	1.716797077	0.46306358	3.707475933	0.000209335	0.008693975	236.7760097	348.7253913	519.4950673	1405.800219
Cdc45	1290.881644	-1.110079523	0.299488288	-3.70658743	0.000210071	0.00870081	1821.534253	1707.256824	826.3109459	808.4245534
Rassf4	409.36208	1.786667565	0.482531765	3.702694195	0.000213322	0.008811527	195.7504634	172.2232761	325.1202351	944.3543456
Rbfox3	291.642849	1.64819345	0.445330965	3.701052881	0.000214707	0.008836238	118.3880048	163.6655978	582.2528606	302.2649326
Fibin	94.86032277	2.244882877	0.606624675	3.70061254	0.00021508	0.008836238	19.92669388	45.99752094	117.6708626	195.8462137
Fads1	214.2418479	2.059100129	0.556674333	3.698931331	0.000216509	0.008871056	59.78008165	105.9012691	171.7122957	519.5737451
Ociad1	6312.826801	-1.063221055	0.28768136	-3.695828804	0.000219171	0.008882338	9208.476891	7869.85492	3883.138464	4289.836928
Esr1	368.622064	1.584067794	0.428735859	3.694740623	0.000220111	0.008882338	128.937431	239.6149928	665.0582824	440.8775496
Heg1	290.1895825	1.63192505	0.441663609	3.694950223	0.00021993	0.008882338	130.1095895	152.9684999	294.6129744	583.0672664
Ctnna3	1810.761395	1.660438796	0.449511563	3.693873383	0.000220864	0.008882338	562.6360626	1177.750478	3849.14466	1653.51438
Pde3a	239.7288952	1.715669911	0.464364055	3.694665625	0.000220176	0.008882338	86.73972632	136.922853	475.9132663	259.3397351
Car10	448.3062841	1.73515682	0.469685691	3.694293555	0.000220499	0.008882338	121.9044802	292.0307725	882.9672872	496.3225964
Sytl2	141.7981727	1.840820606	0.497914235	3.697063624	0.000218108	0.008882338	43.36986316	80.22823419	239.6999052	203.8946883
Atp8a1	419.613563	1.282109303	0.34733162	3.69131179	0.000223101	0.008948677	234.4316928	254.5909298	617.9899374	571.4416921
Spata16	245.0771449	1.759509894	0.477024525	3.688510339	0.000225571	0.009024019	83.22325093	140.1319824	501.1907109	255.7626353
Cln8	278.7726041	1.560320816	0.423119986	3.687655668	0.00022633	0.009030671	146.519808	135.8531432	304.2009706	528.5164946
Ndufa12	790.1261118	-1.18913716	0.32262084	-3.685865924	0.000227926	0.009060873	1135.821551	1061.152111	432.3314654	531.1993194
Chsy3	188.8445119	1.886592618	0.511899294	3.685476109	0.000228276	0.009060873	50.40281394	110.1801083	374.8034881	219.9916373
Map2	215.702662	1.909821892	0.518313745	3.68468309	0.000228987	0.009065521	52.74713087	128.3651747	437.5612815	244.1370609
Ccl7	746.6663887	1.46665937	0.398191975	3.683297159	0.000230237	0.009085681	351.6475391	441.790143	1462.60524	730.6226329
Srgap1	295.0611403	1.642184178	0.445906778	3.682797081	0.000230689	0.009085681	104.3221033	181.8506642	558.7186881	335.3531057
Rps27rt	13149.7273	-1.083987862	0.294517101	-3.680560002	0.000232722	0.009131651	20313.50618	15426.28487	8426.105395	8433.012764
Slc24a2	232.1278617	1.689756826	0.459347703	3.6786008	0.000234517	0.009131651	89.08404325	130.5045943	456.7372739	252.1855355
Tigd2	129.3394987	1.853101778	0.503801602	3.678237171	0.000234852	0.009131651	45.71418009	66.32200693	163.8675716	241.4542361
Cd6	182.1233119	1.87423797	0.509480619	3.678722801	0.000234405	0.009131651	85.56756785	70.60084609	172.5839317	399.740902
Abca8a	80.62062118	2.389349182	0.649322852	3.679755265	0.000233458	0.009131651	14.06590157	37.43984262	102.8530502	168.1236903
Pacrg	247.5301868	1.559815513	0.424165617	3.677373769	0.000235648	0.00913929	114.8715294	135.8531432	454.1223659	285.2737086
Tspan12	218.5982795	1.627514046	0.442665979	3.676618768	0.000236346	0.009143105	82.05109246	131.5743041	382.6482123	278.119509
Dab2	1037.98756	1.303698977	0.354834814	3.674101097	0.000238688	0.009188356	461.8304347	734.8906252	1287.4064	1667.822779
B4galt6	214.091066	1.543183983	0.420052122	3.673791657	0.000238978	0.009188356	90.25620171	128.3651747	305.0726066	332.6702808
Cd36	438.2328818	1.869131251	0.508825673	3.673421665	0.000239324	0.009188356	109.0107371	267.4274473	405.3107488	971.1825941
Pycr1	778.6705687	-1.201946758	0.327371358	-3.67150861	0.000241123	0.009234161	1206.151059	964.8782299	440.1761896	503.476796
Slamf9	236.0698713	1.495070251	0.407337056	3.670351685	0.000242217	0.00925281	124.2487972	123.0166258	295.4846104	401.5294519
Fat3	386.2154461	1.578631829	0.430551517	3.666534125	0.00024586	0.009304788	147.6919664	239.6149928	743.5055241	414.0493012
Samd12	389.1561954	1.869722188	0.509888673	3.666922383	0.000245487	0.009304788	90.25620171	243.8938319	826.3109459	396.1638022
Mgmt	248.822812	1.88522809	0.514194954	3.666368322	0.00024602	0.009304788	60.95224012	150.8290803	511.6503431	271.8595843
Acsl6	118.5780545	2.235204164	0.609597372	3.666689304	0.000245711	0.009304788	17.58237696	65.25229714	180.4286559	211.0488878
Tmem171	419.1516778	-1.269509576	0.346625445	-3.662482358	0.000249783	0.00935428	622.4161443	562.6673491	253.6460815	237.8771363
Clec12a	595.9765669	1.223960231	0.334090812	3.663555493	0.000248738	0.00935428	393.8452438	320.9129368	809.7498616	859.3982255
Dcstamp	121.3677434	1.804689731	0.492684377	3.662973326	0.000249305	0.00935428	48.05849701	59.9037482	167.3541156	210.1546129
Enpep	96.14262496	2.435511099	0.664988157	3.662487932	0.000249778	0.00935428	10.54942617	49.20665031	164.7392076	160.0752158
Camk4	249.9009057	1.949249731	0.532351544	3.66158369	0.000250661	0.009364152	48.05849701	157.247339	475.0416303	319.2561566
Hax1	2136.211542	-1.142528787	0.312265947	-3.658832478	0.000253367	0.009419069	3155.450584	2725.620543	1525.363033	1138.412009
Kcnh8	289.7056056	1.644178051	0.449353296	3.658987404	0.000253214	0.009419069	128.937431	151.8987901	592.7124929	285.2737086
Zeb2	978.2392378	1.336655088	0.365405973	3.658000102	0.000254191	0.009426711	444.2480578	665.3594889	1109.592652	1693.756752
Irf5	691.8788092	1.179699833	0.3226733	3.656019364	0.000256162	0.009476751	432.5264731	415.0473982	897.7850995	1022.156266
Klhl6	237.33761	1.608635797	0.440111568	3.655063656	0.000257118	0.009489093	111.3550541	123.0166258	258.0042616	456.9744987
Col6a3	879.5842481	1.554118672	0.42564784	3.651184214	0.000261034	0.009610336	409.0833039	484.5785345	758.3233365	1866.351817
Wrap53	5573.702222	-1.169119469	0.320578636	-3.646903874	0.000265419	0.009717197	7875.732718	7556.429951	2686.38221	4176.264009
Cdc20b	2445.590841	-1.07252885	0.29421825	-3.645351197	0.000267027	0.009717197	3339.479463	3290.427312	1440.814339	1711.642251
Tbxas1	422.30112	1.386581729	0.380304189	3.645980684	0.000266374	0.009717197	179.340245	287.7519333	633.6793858	588.4329161
Robo1	495.1560944	1.669041043	0.457652585	3.646960812	0.00026536	0.009717197	143.0033326	330.5403249	955.3130767	551.7676432
Egflam	193.6129942	1.814945227	0.497892172	3.645257609	0.000267124	0.009717197	62.12439858	109.1103985	394.8511166	208.366063
Eno2	3092.36244	-1.146098871	0.314565898	-3.643430135	0.000269029	0.00976318	5039.109236	3480.835654	1975.998855	1873.506017
Cdh12	397.9411893	1.77131475	0.486420278	3.641531473	0.000271021	0.009812118	109.0107371	251.3818005	828.054218	403.3180018
Cxcl14	604.5889221	1.874307309	0.515037703	3.639165245	0.000273523	0.009832645	275.457239	242.8241222	388.7496644	1511.324663
Slc17a6	100.3877853	1.930052141	0.530320757	3.639405241	0.000273269	0.009832645	36.33691238	47.06723073	180.4286559	137.7183421
St8sia6	103.1068342	1.986292737	0.545749022	3.639571779	0.000273092	0.009832645	31.64827852	51.34606988	193.5031962	135.9297922
Hdgfl3	202.7980877	1.58490001	0.435618743	3.638273227	0.000274472	0.009834477	78.53461707	124.0863356	291.9980663	316.5733318
Myo1b	300.7498667	1.591391388	0.437447198	3.637905091	0.000274865	0.009834477	97.28915249	202.1751502	469.8118142	433.72335
Syngr4	371.2419383	-1.389336616	0.382010552	-3.636906383	0.000275932	0.00984955	632.9655704	441.790143	182.171928	228.0401119
Prodh	2130.584704	-1.109840888	0.305337778	-3.634797157	0.000278199	0.00990728	3285.560174	2538.42133	1398.97581	1299.3815
Rpl27	11733.28929	-1.043440714	0.28728885	-3.6320265	0.000281204	0.009990944	17292.85382	14308.43814	7352.24982	7979.615365
Ly6c1	3616.639038	-1.072870795	0.295446289	-3.631356474	0.000281935	0.009993628	5267.680136	4537.708926	2126.791886	2534.375204
Atp5c1	9599.533538	-1.03020778	0.28383632	-3.629584055	0.000283878	0.010039148	13843.19146	11933.68241	6493.688341	6127.571947
Rbpms	386.8644567	1.393727372	0.384136762	3.628206179	0.000285397	0.010065037	192.2339881	234.2664438	672.0313706	448.9260241
Pde11a	287.5546133	1.586430472	0.437593967	3.625348134	0.000288572	0.010065037	116.0436879	171.1535663	549.1306919	313.8905069
Grin2b	396.1389707	1.632632085	0.450060445	3.627584034	0.000286086	0.010065037	160.5857095	225.7087655	828.925854	369.3355537
Grm8	939.6555925	1.666813182	0.459725503	3.625670471	0.000288213	0.010065037	273.1129221	626.8499365	1941.133414	917.5260971
Clstn2	326.7915482	1.72193088	0.474959392	3.625427583	0.000288484	0.010065037	98.46131096	205.3842795	656.3419223	346.97868
Stk32a	187.4803016	1.781062087	0.49123082	3.625713239	0.000288165	0.010065037	72.67382475	96.27388103	390.4929365	190.480564
Mxra7	142.5838886	1.741965025	0.480735511	3.623541395	0.000290597	0.010112499	70.32950783	60.97345799	174.3272038	264.7053848
Ano2	365.8730761	1.759583478	0.485881269	3.621426864	0.000292983	0.010149185	106.6664202	226.7784753	769.6546047	360.3928042
Hnf1b	115.0893774	2.001948039	0.552756783	3.621752098	0.000292615	0.010149185	35.16475391	56.69461883	238.8282692	129.6698675
Emd	3116.7277	-1.090767344	0.301432502	-3.618612246	0.000296187	0.010236922	4809.366177	3674.453126	2031.78356	1951.307938
Khdrbs3	193.321265	1.634704842	0.452294557	3.614248319	0.00030122	0.010385389	72.67382475	115.5286572	335.5798673	249.5027106
Slc1a3	218.0824591	1.825201808	0.505076847	3.613711102	0.000301845	0.010385389	51.57497241	140.1319824	375.6751242	304.9477574
Lrmda	1120.0522	1.458367579	0.403759665	3.611969462	0.00030388	0.010431857	431.3543147	763.7727895	2118.947162	1166.134533
Afmid	1069.281517	-1.123809805	0.311189956	-3.611330589	0.00030463	0.010434093	1588.274718	1343.555495	642.395746	702.9001095
Pdcd1lg2	238.3285878	1.476798805	0.409112465	3.60976243	0.000306478	0.010473837	116.0436879	135.8531432	298.0995185	403.3180018
Adamts9	154.5177293	1.716255951	0.475753467	3.607448121	0.000309223	0.010544032	57.43576472	86.64649293	274.565346	199.4233135
Spata13	467.39568	1.27132978	0.352512864	3.606477695	0.000310382	0.0105599	242.636802	304.8672899	606.6586692	715.4199588
Pdgfrb	332.8161797	1.483939281	0.411532547	3.605885589	0.00031109	0.010560438	167.6186603	182.920374	355.6274957	625.098189
L3mbtl4	521.6673871	1.635698527	0.453720249	3.60508161	0.000312055	0.010569645	167.6186603	340.167713	1048.578131	530.3050445
Lox	621.1245553	1.892366158	0.525077888	3.603972288	0.000313391	0.010591348	229.7430589	297.3793214	386.1347564	1571.241084
Grin2a	219.2847507	1.70067851	0.472072559	3.602578627	0.000315076	0.010624755	83.22325093	123.0166258	440.1761896	230.7229367
Cadps2	613.3743886	1.497282591	0.415861924	3.600432027	0.000317689	0.010689214	254.3583866	387.2349437	1201.114434	610.7897898
Ryr1	432.185691	1.444433385	0.401380935	3.598659678	0.000319861	0.010738608	209.816365	254.5909298	454.1223659	810.2131033
Id3	2299.24985	-1.380165048	0.38375968	-3.596430584	0.000322614	0.0107573	4363.945961	2280.621271	1542.795754	1009.636417
Tnfrsf12a	6765.196445	-1.069792684	0.29738251	-3.597362479	0.00032146	0.0107573	10399.38989	7929.758668	4203.028883	4528.608339
Slc25a5	23292.70721	-1.024306355	0.285042085	-3.593526744	0.000326232	0.0107573	31396.26445	31065.44199	13852.03961	16857.08278
Opcml	919.2150006	1.439717932	0.400568205	3.594189237	0.000325403	0.0107573	362.1969653	627.9196463	1708.406597	978.3367936
Rgs6	462.6930663	1.656554587	0.460709591	3.595658996	0.000323571	0.0107573	139.4868572	305.9369997	912.6029118	492.7454966
Cbfa2t3	115.7396499	1.784225302	0.496252507	3.59539806	0.000323896	0.0107573	53.91928933	50.27636009	200.4762844	158.2866659
Syndig1	147.6780319	1.863348561	0.518418905	3.594291303	0.000325276	0.0107573	48.05849701	79.1585244	299.8427905	163.6523156
Saxo1	156.4454646	1.937113918	0.538881214	3.594695577	0.000324771	0.0107573	49.23065548	80.22823419	344.2962275	152.0267412
Cstf2t	127.0298646	2.04741369	0.569818555	3.593097613	0.00032677	0.0107573	42.1977047	56.69461883	116.7992265	292.4279082
Gm14137	494.7627782	-1.246933507	0.347585132	-3.587418997	0.000333967	0.010950722	779.4853784	612.9437092	276.308618	310.3134071
Col5a3	377.7252757	1.465046105	0.408394673	3.587329124	0.000334083	0.010950722	228.5709004	173.2929859	407.9256569	701.1115596
Rpl3	11599.79661	-1.039987939	0.290072086	-3.585274113	0.000336724	0.010966565	16815.78532	14401.50289	6928.634714	8253.2635
Rpl23a	8665.763178	-1.014902672	0.283033749	-3.585800904	0.000336045	0.010966565	12423.70756	10764.48961	5699.627928	5775.227617
Phactr2	256.8253704	1.635400541	0.456104106	3.585586098	0.000336322	0.010966565	80.878934	169.0141467	436.6896455	340.7187554
Sgk1	893.7198407	1.207065441	0.336731185	3.584655936	0.000337523	0.010969133	438.3872654	641.8258735	1253.412595	1241.253629
Tenm3	484.4719863	1.431293153	0.399748173	3.58048704	0.000342954	0.011028081	219.1936327	304.8672899	896.0418275	517.7851952
Mgll	357.6840725	1.460099949	0.407646191	3.58178239	0.000341258	0.011028081	164.1021849	217.1510872	393.9794806	655.5035372
Cntn4	844.4681331	1.548148926	0.432360792	3.580687601	0.000342691	0.011028081	298.9004083	561.5976394	1687.487333	829.8871522
Hs3st3b1	171.2263969	1.596362919	0.445761893	3.58120096	0.000342019	0.011028081	73.84598322	96.27388103	287.6398862	227.1458369
Igsf3	217.0076107	1.771339679	0.494629712	3.581142896	0.000342095	0.011028081	56.26360626	140.1319824	377.4183962	294.2164581
Nhsl2	331.2420459	1.370002864	0.382699957	3.57983543	0.000343811	0.011032341	151.2084418	218.220797	464.5819981	490.9569467
Plet1	25249.13199	-1.025353168	0.286528266	-3.57854107	0.000345518	0.011036038	33508.494	34215.73732	14877.95521	18394.34142
Epha3	280.9478323	1.69754964	0.474384258	3.578427425	0.000345668	0.011036038	90.25620171	174.3626956	559.5903242	299.5821077
Kif5c	149.4735297	1.963327556	0.548706381	3.578102286	0.000346098	0.011036038	35.16475391	86.64649293	297.2278825	178.8549897
Pkhd1	504.4145654	1.487132144	0.415789793	3.576644179	0.000348033	0.01105151	205.1277312	325.1917759	957.9279848	529.4107695
Adam12	278.8439369	1.598833452	0.446985472	3.576924874	0.00034766	0.01105151	92.60051864	183.9900838	483.7579905	355.0271546
Srgap3	238.3012525	1.657799132	0.46386524	3.573880925	0.000351729	0.011145639	76.19030014	152.9684999	425.3583772	298.6878328
Myb	66.85040697	2.37102506	0.664710184	3.567005767	0.000361084	0.01139469	17.58237696	25.67303494	149.9213953	74.22482072
Slamf7	72.35626401	2.545187568	0.713438932	3.567491837	0.000360415	0.01139469	18.75453542	23.53361536	56.65634123	190.480564
Rgs16	7531.765103	-0.993503248	0.278718237	-3.564543393	0.00036449	0.011431191	9835.581669	10218.93762	5014.522017	5058.019109
Klhl29	328.0819654	1.850788863	0.519165217	3.564932324	0.00036395	0.011431191	73.84598322	210.7328285	679.8760948	347.872955
Cacna1h	75.49056725	2.261158284	0.634252016	3.565078594	0.000363747	0.011431191	19.92669388	32.09129368	86.29196587	163.6523156
Gabarapl1	3299.039336	-1.136275797	0.319139891	-3.560431735	0.000370246	0.011540456	4673.395795	4396.507234	1650.006984	2476.247332
Dock11	339.9638972	1.388053813	0.389805293	3.560890111	0.0003696	0.011540456	150.0362834	225.7087655	535.1845156	448.9260241
Rbfox1	902.7017777	1.54451948	0.433719769	3.561100025	0.000369304	0.011540456	287.1788236	634.337905	1713.636413	975.6539688
Celsr1	437.3357542	1.25031615	0.351684441	3.555221681	0.000377661	0.011744233	230.9152174	286.6822235	641.5241099	590.221466
Plppr1	164.0876703	1.951381616	0.548948909	3.554759985	0.000378324	0.011744233	48.05849701	86.64649293	367.8304	153.8152911
Ldb2	306.0770607	1.593813104	0.448804673	3.551239995	0.000383421	0.011854152	118.3880048	186.1295033	601.4288531	318.3618817
Grm7	524.0010062	1.687107854	0.475019581	3.551659599	0.00038281	0.011854152	134.7982233	361.5619088	1006.739602	592.9042908
Itih5	234.5671003	2.330606968	0.656467293	3.550225566	0.000384901	0.011875838	26.95964467	128.3651747	189.1450161	593.7985658
Mettl24	196.5089579	1.657039364	0.467084696	3.547620758	0.000388728	0.011969666	70.32950783	118.7377866	359.9856758	236.9828613
Kcnb2	361.6466994	1.637244318	0.46163916	3.546588892	0.000390253	0.011992414	132.4539064	219.2905068	747.8637042	346.97868
Hs6st2	188.083314	1.758476976	0.496392251	3.542514964	0.000396331	0.012115318	51.57497241	119.8074964	322.505327	258.4454601
Grik1	230.4460993	1.871054313	0.528201556	3.542311247	0.000396637	0.012115318	58.60792319	139.0622726	491.6027147	232.5114866
C6	110.9240521	2.012398897	0.568011104	3.542886544	0.000395773	0.012115318	26.95964467	60.97345799	143.8199431	211.9431628
Efhc1	70.89851187	2.131289325	0.601829932	3.541348163	0.000398088	0.012122542	28.13180313	24.60332515	132.4886749	98.37024433
Trappc3l	98.47405147	2.149578979	0.607037278	3.541098801	0.000398464	0.012122542	18.75453542	53.48548946	183.043564	138.612617
Gabrg2	39.13648856	2.971552099	0.840129353	3.537017352	0.000404673	0.012286907	5.860792319	11.76680768	91.52178199	47.39657227
Stau2	319.2617386	1.60836876	0.454897142	3.535675674	0.000406734	0.012324921	105.4942617	209.6631187	598.813945	363.0756291
Kcnma1	617.4313281	1.538596293	0.435246793	3.534997426	0.000407779	0.012332082	220.3657912	411.8382689	1213.317338	624.203914
Cxcl9	1357.046563	1.608760353	0.455168386	3.53442902	0.000408657	0.012334164	697.4342859	642.8955833	993.6650616	3094.191322
Sulf1	469.1739038	1.284497714	0.363484773	3.533841883	0.000409566	0.012337165	250.8419112	295.2399018	553.488872	777.1249302
Ttc6	214.5534554	1.734542655	0.490956636	3.532985456	0.000410895	0.012352787	63.29655704	134.7834334	407.0540208	253.0798104
Ctnna2	677.8262963	1.621881952	0.459278754	3.531367254	0.000413417	0.012404147	212.1606819	452.4872409	1390.25945	656.3978122
Pax5	144.1906945	1.925527165	0.545420732	3.530351987	0.000415007	0.012427385	52.74713087	67.39171672	323.376963	133.2469673
Ifit3	245.4248704	1.476017833	0.418228944	3.529210144	0.000416802	0.012432283	117.2158464	142.271402	289.3831583	432.8290751
Kctd8	145.4449315	1.933440519	0.547790332	3.52952655	0.000416304	0.012432283	45.71418009	74.87968525	319.8904189	141.2954419
Lrrc74a	37.24861504	3.117633609	0.883972652	3.52684396	0.000420545	0.012519414	3.516475391	11.76680768	85.42032986	48.29084722
Nell1	962.1774163	1.381680284	0.392207543	3.522829457	0.000426966	0.012587652	461.8304347	605.4557407	1850.483268	930.9402214
Grip1	540.8301108	1.408579704	0.399825069	3.522989961	0.000426708	0.012587652	260.219179	331.6100347	1023.300686	548.1905434
Slc16a10	236.0749697	1.54662744	0.438966385	3.523339129	0.000426146	0.012587652	84.39540939	156.1776292	346.9111355	356.8157044
Zfp704	223.0559599	1.738651956	0.493320238	3.524388063	0.000424462	0.012587652	62.12439858	143.3411118	414.898745	271.8595843
Cd8a	215.0622137	1.914824899	0.543513277	3.523050827	0.00042661	0.012587652	92.60051864	87.71620272	161.2526635	518.6794701
Uqcrh	20867.96375	-1.107996577	0.314579765	-3.522148271	0.000428065	0.012595679	34344.24299	22674.6384	13863.37088	12589.60272
Snrnp48	1368.200129	-1.056803049	0.300210863	-3.520202563	0.000431217	0.01260354	1949.299525	1746.836086	870.7643829	905.9005228
Sh3rf3	325.1417496	1.633912917	0.464321125	3.518928666	0.000433293	0.01260354	111.3550541	205.3842795	649.3688341	334.4588307
Fam13c	170.4398304	1.658612924	0.471316858	3.519103758	0.000433007	0.01260354	63.29655704	100.5527202	305.0726066	212.8374377
Zfp618	194.7927736	1.759660116	0.49978052	3.520865748	0.00043014	0.01260354	59.78008165	117.6680768	383.5198483	218.2030874
Cnnm1	80.69008978	2.15806215	0.613214675	3.519260443	0.000432752	0.01260354	26.95964467	32.09129368	176.0704758	87.63894495
Kbtbd11	125.4986105	2.273230803	0.645928609	3.51932206	0.000432651	0.01260354	28.13180313	57.76432862	93.26505403	322.8332564
Nipal2	103.2479244	2.04220927	0.580771834	3.51637106	0.000437489	0.01270135	28.13180313	52.41577967	215.2940967	117.1500183
Rsad1	1562.219302	-1.065047926	0.303121366	-3.513602297	0.000442074	0.012810065	2307.980015	1920.129072	975.3607052	1045.407415
Aaas	1349.42733	-1.080525077	0.307647455	-3.512218477	0.000444383	0.012835431	1970.398378	1694.420306	800.1618654	932.7287713
Angpt1	265.634461	1.576481498	0.448875525	3.51206829	0.000444634	0.012835431	87.91188478	178.6415348	444.5343697	351.4500548
Mmp10	2528.488986	-1.02843327	0.292987786	-3.510157484	0.000447841	0.012890667	3666.511675	3120.343455	1671.797884	1655.30293
Cfp	1041.664185	1.098025933	0.312879562	3.509420455	0.000449084	0.012890667	726.7382475	600.1071918	1461.733604	1378.077696
Zfp827	132.8315484	1.769887915	0.504291693	3.509651138	0.000448695	0.012890667	56.26360626	64.18258735	259.7475336	151.1324663
Pax3	142.7892689	1.850912927	0.527597442	3.508191625	0.000451164	0.012926017	59.78008165	64.18258735	307.6875147	139.506892
Tacc1	423.8905117	1.490649953	0.425128851	3.506348607	0.0004543	0.01299144	181.6845619	263.1486082	427.1016493	823.6272276
Ccl6	9705.760711	1.074544267	0.306508632	3.505755319	0.000455314	0.012996048	7170.093323	5329.29417	14504.02336	11819.63199
Il7r	212.9675826	1.609105736	0.459106459	3.504864075	0.000456841	0.013015257	78.53461707	131.5743041	253.6460815	388.1153276
Esrrg	579.8596595	1.547842875	0.441715024	3.504166242	0.000458039	0.013025066	200.4390973	390.4440731	1139.228277	589.3271911
Gm12185	68.57186712	2.471153323	0.705345958	3.503462799	0.000459251	0.013035197	12.8937431	28.88216431	68.8592455	163.6523156
Mitf	402.1284323	1.281210895	0.36577261	3.502752424	0.000460477	0.013045714	198.0947804	270.6365767	601.4288531	538.353519
Prkg1	1222.355563	1.237449387	0.353548354	3.500085279	0.000465109	0.013152498	613.0388765	842.9313139	2087.568265	1345.883797
Cd96	57.29527136	2.32672005	0.665574096	3.495809201	0.000472627	0.013340321	19.92669388	18.18506642	115.0559545	76.01337062
Upp1	8123.091714	-1.261024956	0.360845312	-3.494641368	0.000474699	0.013362677	15133.73793	7792.835815	5243.76229	4322.030826
Grid1	592.9677374	1.591975808	0.455582334	3.494375634	0.000475172	0.013362677	196.9226219	393.6532024	1208.959158	572.335967
Bmper	262.8909868	1.398414611	0.400553669	3.491204099	0.000480849	0.01346845	125.4209556	163.6655978	426.2300133	336.2473806
Vopp1	209.0895829	1.682570959	0.482002111	3.490795828	0.000481584	0.01346845	93.7726771	104.8315593	201.3479204	436.4061749
2610524H06Rik	89.40663115	1.930069738	0.552819526	3.491319768	0.000480641	0.01346845	29.30396159	44.92781115	141.2050351	142.1897168
Glb1l2	90.74282555	2.108131063	0.604216141	3.489034667	0.000484768	0.01353267	21.09885235	47.06723073	115.0559545	179.7492646
Mid1	392.2878917	1.251907491	0.359078206	3.486447998	0.000489481	0.013639237	203.9555727	259.9394788	553.488872	551.7676432
Emilin1	257.1205778	1.929607873	0.553689147	3.485002162	0.000492133	0.013688124	121.9044802	91.99504188	176.0704758	638.5123132
Trim15	101.6312272	-1.883051527	0.54053984	-3.483649841	0.000494626	0.013732408	195.7504634	124.0863356	36.6087128	50.07939712
Supt4b	4733.105735	-0.988820301	0.284431721	-3.476476879	0.000508048	0.013980648	6506.651632	6082.369862	3327.90632	3015.495126
Ptprk	587.9345994	1.389841858	0.399653058	3.477620975	0.000505885	0.013980648	257.874862	391.5137829	1080.828663	621.5210892
Trpm6	122.600818	1.982645516	0.570293637	3.476534522	0.000507939	0.013980648	29.30396159	69.5311363	245.8013573	145.7668166
Mgat5b	103.6476533	1.992195805	0.573007173	3.476737986	0.000507554	0.013980648	33.99259545	49.20665031	221.3955488	109.9958187
Greb1	103.4177696	2.193380618	0.630930648	3.476421101	0.000508154	0.013980648	28.13180313	45.99752094	251.9028095	87.63894495
Bgn	1645.223566	1.729541297	0.497679071	3.475214046	0.000510446	0.013993194	750.1814168	774.4698874	998.0232417	4058.219716
Dusp22	129.9510423	1.821472005	0.524089186	3.475500073	0.000509902	0.013993194	36.33691238	78.08881462	196.1181043	209.2603379
Galnt10	279.0775123	1.326577801	0.381842501	3.474149154	0.000512476	0.013998495	165.2743434	152.9684999	364.3438559	433.72335
Synpo2	298.9471763	1.42018537	0.408776371	3.474235475	0.000512311	0.013998495	133.6260649	191.4780523	357.3707678	513.3138204
Ccdc137	1978.453751	-1.025268208	0.295216639	-3.472935031	0.0005148	0.014022027	2824.901898	2481.726711	1259.514047	1347.672347
Sntg2	95.8311106	1.948137347	0.560980181	3.472738278	0.000515178	0.014022027	32.82043699	45.99752094	189.1450161	115.3614684
Zfyve28	144.4190104	1.809314093	0.521265389	3.4710037	0.000518517	0.014087761	45.71418009	82.36765377	284.1533422	165.4408655
C1ra	326.1311113	1.959279934	0.564800808	3.468975089	0.000522448	0.014169308	89.08404325	177.571825	221.3955488	816.473028
1700113H08Rik	128.42815	1.947895182	0.561882726	3.466729075	0.000526833	0.014262847	32.82043699	72.74026567	261.4908057	146.6610916
Atxn1	1003.529721	1.260875168	0.363839474	3.465471059	0.000529304	0.014304333	460.6582763	720.984398	1675.284428	1157.191783
Col19a1	317.6080354	1.552609694	0.448451199	3.462159758	0.000535859	0.014455863	132.4539064	190.4083425	633.6793858	313.8905069
Dnase1l3	105.8312472	2.006205506	0.579686425	3.460846104	0.000538481	0.01450092	48.05849701	36.37013283	104.5963223	234.3000365
Atp1a3	438.1115618	1.365123903	0.39467412	3.458863484	0.00054246	0.014531058	233.2595343	256.7303494	457.6089099	804.8474536
Lhfpl3	439.5296879	1.467231306	0.424148202	3.459242071	0.000541698	0.014531058	175.8237696	290.9610627	826.3109459	465.0229732
Fign	135.6684783	1.924232242	0.556296142	3.459006985	0.000542171	0.014531058	31.64827852	81.29794398	257.1326256	172.5950651
Mthfd2	4837.422285	-0.997412216	0.288497064	-3.457269897	0.000545678	0.014540602	6547.677179	6344.44876	3511.82152	2945.74168
Eepd1	274.9484556	1.363962676	0.394496357	3.457478508	0.000545256	0.014540602	128.937431	178.6415348	417.5136531	374.7012034
Grk3	131.396267	1.655039984	0.478696096	3.457391857	0.000545431	0.014540602	52.74713087	73.80997546	199.6046483	199.4233135
Med12l	712.0511952	1.100583426	0.318462746	3.455925191	0.000548408	0.014568078	437.215107	468.5328877	960.5428929	981.9138934
Rcn1	412.4148817	1.694316111	0.490278981	3.455820418	0.000548621	0.014568078	132.4539064	256.7303494	361.7289479	898.7463232
Cdh18	418.7328977	1.433464614	0.414863812	3.455265494	0.000549751	0.014572709	169.9629772	282.4033844	753.9651564	468.600073
Prim1	1755.698196	-1.110742971	0.321569395	-3.454131481	0.000552068	0.01460872	2009.079607	2790.87284	1011.097782	1211.742555
Gm15319	186.5556044	1.81157051	0.524882266	3.451384485	0.000557718	0.014732659	55.0914478	110.1801083	391.3645725	189.5862891
Adra1b	135.6261528	1.822831043	0.528338286	3.450121054	0.000560335	0.014776176	44.54202162	74.87968525	271.9504379	151.1324663
Rexo4	3790.953348	-1.048697705	0.304006872	-3.449585527	0.000561448	0.014779945	5890.09628	4332.324646	2458.885209	2482.507257
Dido1	1020.510956	-1.188610027	0.344626644	-3.448978911	0.000562711	0.014787648	1386.663463	1450.526474	481.1430825	763.710806
Csmd2	473.4132379	1.465847495	0.425107794	3.448178359	0.000564381	0.014790409	213.3328404	289.8913529	936.1370843	454.2916738
Rspo2	152.3106451	1.715176983	0.497441287	3.447998848	0.000564756	0.014790409	59.78008165	82.36765377	298.9711545	168.1236903
Ophn1	419.1558999	1.357626107	0.394464754	3.4416918	0.000578089	0.015093604	193.4061465	277.0548354	731.3026199	474.8599976
Mpdz	134.3305594	1.796723497	0.522062617	3.441586199	0.000578314	0.015093604	37.50907084	82.36765377	213.5508246	203.8946883
Glp2r	64.49628603	2.299120748	0.66824667	3.440527056	0.000580582	0.0151269	21.09885235	22.46390557	145.5632152	68.85917103
Stag3	478.5908565	-1.183748248	0.344167793	-3.439450963	0.000582895	0.015143235	730.2547229	599.037482	301.5860626	283.4851587
Kcnd2	473.2825101	1.611735886	0.468621705	3.439311217	0.000583196	0.015143235	160.5857095	305.9369997	989.3068815	437.3004498
Pola2	1591.259551	-1.046417916	0.304340499	-3.438313069	0.000585351	0.015173321	2081.753432	2206.811295	930.9072682	1145.566209
Gm16381	946.1071579	-1.201823614	0.349863256	-3.435123853	0.000592283	0.01526139	1615.234363	1022.642559	616.2466654	530.3050445
Traf1	5633.326265	-1.131136723	0.3291939	-3.436080448	0.000590196	0.01526139	9574.190332	5896.240358	3722.757437	3340.116933
Unc79	290.8925779	1.560467621	0.454296657	3.434908879	0.000592753	0.01526139	139.4868572	155.1079194	595.3274009	273.6481342
Nlrp1b	83.99347656	2.024815017	0.589341642	3.435723652	0.000590974	0.01526139	22.27101081	43.85810136	146.4348512	123.4099429
Adcy8	161.9096603	1.829931873	0.533225445	3.431816486	0.000599553	0.015410436	45.71418009	96.27388103	329.4784152	176.1721649
Cxcl13	75.84679969	3.051073767	0.889671384	3.429439029	0.00060483	0.015519905	4.688633855	27.81245452	37.48034881	233.4057616
Lrmp	284.3032917	1.288524205	0.375887982	3.427947335	0.000608163	0.015579205	155.8970757	174.3626956	400.9525687	406.0008266
Cnrip1	67.10916597	2.176336127	0.635209157	3.426172469	0.000612152	0.015655057	16.41021849	32.09129368	105.4679583	114.4671934
Sh3kbp1	558.4557914	1.127124666	0.329187665	3.423957777	0.000617162	0.015720294	339.9259545	361.5619088	774.8844208	757.4508814
Ncald	423.2346673	1.438114766	0.420049594	3.423678502	0.000617797	0.015720294	164.1021849	292.0307725	756.5800644	480.2256473
Mlip	236.8512159	1.497324032	0.437267605	3.424273862	0.000616445	0.015720294	91.42836017	156.1776292	394.8511166	304.9477574
Nfia	419.2684906	1.508004288	0.440720184	3.421681929	0.000622351	0.015808891	128.937431	307.0067095	658.9568303	582.1729915
Nova1	129.5122511	1.816758461	0.53109289	3.420792283	0.00062439	0.015808891	35.16475391	79.1585244	190.8882881	212.8374377
Gfra1	156.2161869	1.872974566	0.547477813	3.421096749	0.000623691	0.015808891	37.50907084	96.27388103	305.0726066	186.0091893
Kif26b	314.6327383	1.412013887	0.413322706	3.416250464	0.000634898	0.01604829	137.1425403	206.4539893	547.3874199	367.5470038
Pa2g4	13759.26292	-1.018113854	0.298656842	-3.408975493	0.000652073	0.016305788	20496.3629	16348.37471	10050.83493	8141.479131
Adamts17	508.7443345	1.153945428	0.338321193	3.410798536	0.000647729	0.016305788	290.695299	340.167713	719.0997156	685.0146105
Dock2	521.3686418	1.268215032	0.371771527	3.411275311	0.000646598	0.016305788	241.4646435	370.1195871	649.3688341	824.5215025
Scarf1	163.045616	1.520830679	0.445975338	3.410122821	0.000649336	0.016305788	79.70677554	88.78591251	210.9359166	272.7538593
Xkr4	478.8953251	1.527587053	0.448159694	3.408577509	0.000653025	0.016305788	158.2413926	334.819164	905.6298237	516.8909202
Cpa6	388.8467502	1.603553317	0.470452345	3.408535073	0.000653127	0.016305788	119.5601633	265.2880277	760.0666085	410.4722014
Cdh7	119.9417822	2.006370198	0.588664061	3.408344983	0.000653582	0.016305788	26.95964467	68.46142651	248.4162654	135.9297922
Ifit1bl1	62.85345229	2.127958791	0.62434256	3.40831929	0.000653644	0.016305788	21.09885235	25.67303494	108.9545024	95.68741949
Ssbp2	320.2612104	1.510436812	0.443780816	3.403564908	0.000665126	0.016501459	121.9044802	210.7328285	601.4288531	346.97868
Pax2	121.1520832	1.734858407	0.509760571	3.403280882	0.000665818	0.016501459	43.36986316	68.46142651	211.8075526	160.9694907
Adam23	147.9357934	1.742930963	0.511932501	3.404610882	0.000662584	0.016501459	50.40281394	85.57678314	287.6398862	168.1236903
Rorb	182.8555824	1.883012742	0.553233906	3.403646672	0.000664927	0.016501459	44.54202162	111.2498181	389.6213005	186.0091893
Smpdl3a	678.3186283	1.331025217	0.391647943	3.398524724	0.000677503	0.016729164	334.0651622	437.5113038	679.8760948	1261.821952
Pmfbp1	88.45936199	2.17390452	0.639670365	3.398476214	0.000677624	0.016729164	23.44316928	40.64897199	206.5777365	83.16757021
Pdlim3	239.3667355	2.343314621	0.689593019	3.398112448	0.000678525	0.016729164	38.6812293	118.7377866	115.9275905	684.1203356
Lhx3	29.30870836	3.848280371	1.132592807	3.397761621	0.000679396	0.016729164	0	7.487968525	78.4472417	31.2996232
Sh3rf2	151.3284831	1.675852513	0.493406796	3.396492562	0.000682554	0.016779823	58.60792319	85.57678314	287.6398862	173.48934
Ciita	255.522736	1.874519435	0.552072046	3.395425376	0.000685221	0.016818246	119.5601633	99.4830104	172.5839317	630.4638387
Cemip	141.4851638	1.792241403	0.527925673	3.394874493	0.000686601	0.016825028	41.02554623	85.57678314	265.8489858	173.48934
Spred3	1272.646687	-1.087017823	0.32035338	-3.393183564	0.000690853	0.016902063	1807.468351	1653.771334	689.464091	939.8829709
Col11a1	122.1110682	1.864769134	0.549715808	3.392242146	0.000693232	0.016905974	39.85338777	65.25229714	252.7744455	130.5641425
Htra3	156.1836131	2.344439737	0.6911039	3.392311541	0.000693056	0.016905974	36.33691238	66.32200693	75.83233365	446.2431993
S100a13	2019.239027	-1.068332356	0.315137624	-3.39005017	0.000698798	0.016961465	2921.018892	2548.048718	1507.930313	1099.958187
Cd81	409.1194384	1.417244686	0.418062363	3.390031752	0.000698845	0.016961465	216.8493158	228.9178949	396.5943886	794.1161543
Sema6d	437.8925001	1.446021475	0.426526202	3.390228944	0.000698343	0.016961465	164.1021849	305.9369997	790.5738692	490.9569467
Dock1	603.4600927	1.239103597	0.365747473	3.387866463	0.000704386	0.016986855	297.7282498	420.3959472	991.9217895	703.7943845
Col4a1	1136.871124	1.438780006	0.424569958	3.388793716	0.000702008	0.016986855	519.2661994	706.0084609	964.901073	2357.308764
Slc35f1	325.7751047	1.465801781	0.432784494	3.386909196	0.000706848	0.016986855	143.0033326	203.24486	620.6048455	336.2473806
Plekhh2	169.6914243	1.612141437	0.475771965	3.388475062	0.000702824	0.016986855	64.46871551	102.6921398	306.8158787	204.7889632
Lbh	372.5790472	1.636145321	0.483125937	3.386581416	0.000707693	0.016986855	146.519808	216.0813774	308.5591507	819.1558528
Apcdd1	72.05820389	2.030362187	0.599455187	3.387012459	0.000706582	0.016986855	23.44316928	33.16100347	102.8530502	128.7755926
C1qtnf7	78.48905466	2.089759852	0.617068583	3.386592527	0.000707664	0.016986855	21.09885235	38.50955241	157.7661194	96.58169444
Adal	52.0320735	2.337873659	0.690470003	3.385916331	0.00070941	0.017001303	12.8937431	21.39419579	89.77850995	84.06184516
Thtpa	1055.828561	-1.061586119	0.313622057	-3.38492174	0.000711986	0.017020045	1533.183271	1322.1613	630.1928417	737.7768325
Nrxn3	1378.805855	1.331585508	0.39340709	3.384752182	0.000712425	0.017020045	573.1854888	994.830104	2518.156459	1429.051368
Rbm46	32.00918535	2.974047526	0.878844979	3.384041096	0.000714273	0.017037482	5.860792319	8.557678314	67.11597346	46.50229732
Ndor1	1329.767525	-1.240622132	0.366977433	-3.380649651	0.000723147	0.017222194	2091.130699	1646.283366	563.0768682	1018.579166
Slc9c1	68.90028603	2.308656906	0.683013461	3.380104546	0.000724583	0.017229467	14.06590157	32.09129368	152.5363033	76.90764557
Tmem126a	1582.895162	-1.083981231	0.320923886	-3.377689472	0.000730976	0.017277497	2520.140697	1782.136509	1059.909399	969.3940442
Mnat1	7245.743369	-1.0133535	0.300183695	-3.375777958	0.000736073	0.017277497	11120.26735	8261.368702	4977.041668	4624.295759
Pin1rt1	2529.621487	-1.006520187	0.298083342	-3.376640168	0.00073377	0.017277497	3507.098124	3248.70863	1507.058677	1855.620518
Syt1	477.6492407	1.4672086	0.434403572	3.377524253	0.000731415	0.017277497	186.3731957	320.9129368	922.190908	481.1199223
Ms4a4c	149.1810649	1.562087202	0.462732149	3.375791387	0.000736037	0.017277497	75.01814168	75.94939504	259.7475336	186.0091893
Kcnc2	164.5041001	1.62788152	0.482257754	3.37554245	0.000736703	0.017277497	64.46871551	96.27388103	307.6875147	189.5862891
Shc3	147.7402543	1.772857997	0.524924836	3.37735591	0.000731863	0.017277497	48.05849701	85.57678314	296.3562464	160.9694907
Cdon	77.54324685	1.958088329	0.580014246	3.375931438	0.000735663	0.017277497	28.13180313	35.30042305	106.3395943	140.4011669
Klk1b8	25.80660423	3.887068846	1.151551909	3.375504669	0.000736804	0.017277497	0	6.418258736	60.14288531	36.66527289
Eme1	1303.733632	-1.052145224	0.311826412	-3.374137607	0.000740473	0.01733686	1934.061465	1584.240198	784.472417	912.1604475
Spaca6	448.4559142	-1.417391599	0.420148646	-3.373547937	0.000742061	0.017347389	649.3757889	655.7321008	155.1512114	333.5645558
Cnfn	7041.884833	-1.350674828	0.400695948	-3.370822275	0.000749442	0.017466351	11153.08778	9080.766401	5624.66723	2309.017917
Rcn3	408.0612757	1.649789631	0.489403896	3.371018588	0.000748908	0.017466351	205.1277312	189.3386327	305.9442426	931.8344963
Tmem132c	324.7719103	1.490361417	0.44226569	3.369832776	0.000752138	0.017502427	143.0033326	197.896311	638.0375659	320.1504316
Ankrd16	590.0406382	-1.278801205	0.379966579	-3.365562333	0.000763878	0.017508315	984.6131096	686.7536847	267.5922578	421.2035007
Aspg	802.7578634	-1.169439833	0.347463631	-3.365646725	0.000763644	0.017508315	1346.810075	876.0923174	483.7579905	504.3710709
Ptpro	310.6226592	1.24149113	0.368806099	3.366243488	0.000761994	0.017508315	173.4794526	195.7568914	430.5881934	442.6660995
Lmo2	329.914061	1.365169288	0.40534288	3.367937014	0.000757329	0.017508315	157.0692341	211.8025383	372.1885801	578.5958917
Bach2	271.0301706	1.443691425	0.428556126	3.368733605	0.000755144	0.017508315	126.5931141	164.7353075	498.5758028	294.2164581
Slamf8	223.5278417	1.471629555	0.437001243	3.367563775	0.000758355	0.017508315	116.0436879	120.8772062	244.9297213	412.2607513
Gabrb3	230.2186207	1.703747617	0.50577415	3.368593702	0.000755527	0.017508315	73.84598322	142.271402	479.3998104	225.357287
Kcnk6	108.5960951	1.876465217	0.557201879	3.367657732	0.000758097	0.017508315	48.05849701	44.92781115	111.5694104	229.8286618
Slc6a11	75.33094548	2.079283773	0.617727083	3.366023332	0.000762603	0.017508315	22.27101081	35.30042305	152.5363033	91.21604475
Trank1	56.2909268	2.388932342	0.709634786	3.366425082	0.000761493	0.017508315	22.27101081	13.90622726	126.3872227	62.59924639
Grm1	341.3672364	1.644912279	0.489616033	3.359596435	0.000780564	0.0178639	98.46131096	232.1270243	680.7477308	354.1328796
Spata17	111.9106827	1.72131763	0.512519099	3.358543383	0.000783544	0.017905219	53.91928933	50.27636009	204.8344644	138.612617
Abca1	693.0635714	1.411062925	0.420213111	3.357969777	0.000785172	0.017915556	281.3180313	476.0208562	684.2342749	1330.681123
Grik4	392.9059495	1.495205921	0.446028851	3.352262792	0.000801539	0.018261669	140.6590157	270.6365767	740.0189801	420.3092258
Dynlt1f	879.2395959	-1.155599486	0.344767769	-3.351819951	0.000802822	0.018263604	1472.23103	955.2508418	541.2859678	548.1905434
Fam135a	131.6973807	1.616742584	0.482509585	3.350695269	0.00080609	0.018283358	62.12439858	67.39171672	232.7268171	164.5465905
Cx3cr1	89.8568928	2.042393434	0.609516784	3.350840349	0.000805667	0.018283358	31.64827852	38.50955241	87.16360189	202.1061384
Pcgf1	301.4858334	-1.293706775	0.386241695	-3.349474671	0.00080965	0.018309613	461.8304347	394.7229122	148.1781232	201.2118634
Lrrc6	130.6871461	1.797486334	0.536582357	3.349879678	0.000808467	0.018309613	50.40281394	66.32200693	274.565346	131.4584174
Itgb3	197.0501011	1.513125101	0.452062186	3.347161405	0.000816437	0.018435743	99.63346942	104.8315593	215.2940967	368.4412788
Nos1ap	181.2183843	1.709839629	0.511241849	3.344482915	0.000824361	0.018587147	67.9851909	101.62243	381.7765763	173.48934
Lama2	617.629248	1.461236939	0.437232217	3.34201571	0.000831724	0.018725451	208.6442065	449.2781115	1140.099913	672.4947613
Bcl2a1a	388.5289125	1.178562062	0.352962928	3.339053388	0.000840644	0.018843705	221.5379497	254.5909298	536.0561516	541.9306188
Rabgap1l	291.4421914	1.329733606	0.398265125	3.338815083	0.000841366	0.018843705	134.7982233	196.8266012	455.8656379	378.2783032
Jakmip3	83.0323146	2.107126959	0.631134899	3.338631665	0.000841921	0.018843705	30.47612006	32.09129368	191.7599242	77.80192052
Wfdc9	23.10455225	4.258231575	1.275210208	3.339238934	0.000840083	0.018843705	4.688633855	0	65.37270142	22.35687371
Enpp2	380.9876643	1.184360879	0.354861197	3.337532783	0.000845258	0.018885278	249.6697528	216.0813774	540.4143317	517.7851952
Nek11	200.3524668	1.587314733	0.475642039	3.337204459	0.000846257	0.018885278	85.56756785	114.4589474	396.5943886	204.7889632
Reep1	121.9059587	1.62899831	0.488583524	3.334124523	0.000855683	0.019067729	52.74713087	66.32200693	202.2195564	166.3351404
Plk3	1957.068134	-0.994597153	0.298407352	-3.333018265	0.000859093	0.01911576	2848.345067	2364.058634	1303.967484	1311.901349
Adgrl4	111.8556072	1.696044898	0.508990925	3.332171191	0.000861712	0.019146092	43.36986316	62.04316778	156.8944834	185.1149143
BC024978	1381.595291	-1.294613896	0.388934774	-3.328614413	0.000872792	0.019189349	1689.080346	2236.763169	524.7248834	1075.812763
Aff2	8640.504994	-0.927148286	0.278392866	-3.33035936	0.00086734	0.019189349	11569.20404	11081.12371	6027.363071	5884.329161
Gzma	207.2213099	1.586288512	0.476454737	3.329358256	0.000870464	0.019189349	78.53461707	128.3651747	223.1388208	398.846627
Cdh10	211.2900593	1.708651728	0.513286466	3.328846251	0.000872065	0.019189349	59.78008165	137.9925628	415.770381	231.6172117
Nxph1	210.7575256	1.853751968	0.556570778	3.330667083	0.000866382	0.019189349	43.36986316	139.0622726	423.6151052	236.9828613
Fam81a	63.68349528	2.205542606	0.662485764	3.329192455	0.000870982	0.019189349	16.41021849	28.88216431	130.7454028	78.69619547
Cyp1b1	109.9708685	2.530889857	0.76041182	3.328314723	0.000873731	0.019189349	18.75453542	45.99752094	52.29816114	322.8332564
Siglech	29.45089236	3.102496494	0.931611589	3.330246779	0.000867691	0.019189349	5.860792319	6.418258736	68.8592455	36.66527289
Kalrn	227.6544099	1.453837701	0.436929444	3.327396952	0.000876614	0.019197344	131.2817479	112.3195279	417.5136531	249.5027106
Ifi207	256.2101425	1.720939818	0.517192854	3.327462482	0.000876408	0.019197344	83.22325093	155.1079194	224.0104569	562.4989426
Asf1b	2392.73046	-0.991120433	0.298074055	-3.325081185	0.000883928	0.019329741	3508.270282	2859.334267	1651.750256	1551.567036
Pgm5	145.7117331	1.800529879	0.542023048	3.321869587	0.000894165	0.019525586	41.02554623	88.78591251	289.3831583	163.6523156
Cped1	520.7282116	1.283374365	0.386460628	3.320841173	0.000897466	0.019569637	268.4242882	338.0282934	929.1639962	547.2962685
Setbp1	282.5472983	1.45831036	0.439241424	3.320065642	0.000899963	0.019596048	119.5601633	181.8506642	524.7248834	304.0534825
Chrnb3	42.60986918	2.878919349	0.867551411	3.318442358	0.00090521	0.019682185	14.06590157	6.418258736	114.1843185	35.77099794
Shtn1	274.4931678	1.500082601	0.452413742	3.315731731	0.000914035	0.019845763	96.11699403	190.4083425	331.2216872	480.2256473
Cacna1d	484.2526877	1.308673656	0.394978526	3.313277988	0.000922093	0.019984996	278.9737144	278.1245452	893.4269194	486.485572
Adamtsl3	200.2510196	1.643715394	0.496143824	3.312981671	0.00092307	0.019984996	65.64087397	128.3651747	387.0063924	219.9916373
Asns	3689.148191	-0.996550071	0.300951215	-3.31133427	0.000928522	0.020074519	5377.863032	4452.132143	2718.632743	2207.964848
Slc9a5	1181.448458	-1.122376848	0.339162851	-3.309256441	0.000935441	0.020186837	1827.395045	1410.947212	609.2735772	878.1779994
Grm5	497.7258533	1.440926372	0.435459415	3.308979719	0.000936366	0.020186837	193.4061465	342.3071326	956.1847128	499.0054213
Pars2	222.7251605	-1.323506975	0.40008662	-3.308051077	0.000939477	0.020225289	294.2117744	342.3071326	122.0290427	132.3526924
Bnc2	404.119672	1.313879395	0.397544492	3.304987041	0.000949808	0.020397998	200.4390973	263.1486082	716.4848076	436.4061749
Fam174b	68.54116643	2.222083559	0.67236467	3.304878528	0.000950176	0.020397998	28.13180313	20.324486	158.6377554	67.07062114
Bcl2a1b	1037.599581	1.008750413	0.30540304	3.303013656	0.000956517	0.020505256	711.5001875	666.4291987	1403.33399	1369.134946
F13a1	1543.433123	1.255535545	0.380181358	3.30246478	0.000958391	0.02050732	703.2950783	1118.91644	1584.634282	2766.886691
Scara5	124.3596722	1.597848774	0.483874361	3.302197641	0.000959305	0.02050732	53.91928933	69.5311363	199.6046483	174.383615
Stat5b	376.3623041	1.30915304	0.396589454	3.301028376	0.000963311	0.020562119	215.6771573	217.1510872	398.3376607	674.2833112
Gimap8	110.3144488	1.894797883	0.57406581	3.300663183	0.000964566	0.020562119	41.02554623	52.41577967	105.4679583	242.348511
Cntn6	273.4046853	1.69920981	0.514923109	3.299929215	0.000967092	0.020587177	79.70677554	177.571825	577.8946806	258.4454601
Zbtb16	240.2532457	1.677625192	0.508518408	3.299045159	0.000970143	0.020594596	70.32950783	158.3170488	483.7579905	248.6084357
Srpx	83.20545144	1.976390329	0.599044507	3.299237879	0.000969477	0.020594596	23.44316928	43.85810136	106.3395943	159.1809408
Vamp1	225.5717111	-1.602057684	0.485722	-3.298301668	0.000972716	0.020595969	397.3617192	281.3336746	67.98760948	155.603841
Sel1l3	146.7004822	1.740043938	0.527566527	3.298245526	0.00097291	0.020595969	38.6812293	96.27388103	231.855181	219.9916373
Slc2a3	59611.55415	-0.908242959	0.275447079	-3.297341048	0.000976049	0.020633758	76001.58263	79557.52616	42199.38622	40687.72161
Sirt3	670.0129196	-1.126778323	0.342018165	-3.29449848	0.000985975	0.020709122	1071.352836	766.9819189	405.3107488	436.4061749
Atp5g2	2228.235697	-0.995817208	0.302177346	-3.295472747	0.000982562	0.020709122	3113.25288	2822.964134	1320.528569	1656.197205
Oca2	437.6068441	1.401543173	0.425435204	3.294375173	0.000986408	0.020709122	223.8822666	256.7303494	862.9196587	406.8951016
Syt16	290.1525325	1.616915182	0.49062502	3.295623166	0.000982037	0.020709122	92.60051864	192.5477621	586.6110407	288.8508084
Lep	37.71016154	2.911005831	0.883460445	3.295004148	0.000984202	0.020709122	5.860792319	11.76680768	35.73707678	97.47596939
Pcdh15	509.736447	1.487192746	0.451501012	3.293885743	0.000988127	0.020716678	182.8567203	353.0042305	1005.867966	497.2168714
Trp63	243.5824782	1.591697312	0.483476896	3.292188986	0.000994108	0.02081345	69.15734936	173.2929859	399.2092967	332.6702808
Dennd6b	1330.005836	-1.257301763	0.382039652	-3.291024258	0.000998233	0.02087115	2455.671982	1295.418555	915.2178199	653.7149873
Rabgef1	8214.975111	-0.947053347	0.287814348	-3.290500823	0.001000092	0.020881375	11100.34065	10536.64142	5070.306722	6152.611646
Jrk	32.15817923	2.840939386	0.863527828	3.289922218	0.001002151	0.020895736	9.37726771	6.418258736	62.75779336	50.07939712
Ntrk2	279.5682744	1.648286464	0.501341711	3.287750507	0.001009913	0.020971517	67.9851909	202.1751502	468.9401782	379.1725782
Arsi	44.55587867	2.995814288	0.911069942	3.288237434	0.001008168	0.020971517	5.860792319	13.90622726	27.89235261	130.5641425
Cxcl12	1222.708499	4.13312877	1.257062334	3.287926667	0.001009281	0.020971517	66.81303243	196.8266012	645.88229	3981.312071
Alas2	951.1835972	-1.120947194	0.341097139	-3.286299018	0.001015132	0.021051211	1389.00778	1217.32974	479.3998104	718.9970586
Slc22a1	26.78591011	3.489181862	1.061888171	3.285827978	0.001016831	0.021057794	1.172158464	7.487968525	64.5010654	33.98244804
Zc3h12d	127.4957183	1.705591731	0.519442322	3.28350552	0.001025246	0.021174533	45.71418009	73.80997546	150.7930313	239.6656862
Cldn34d	23.29541219	3.450755262	1.05093166	3.283520132	0.001025193	0.021174533	3.516475391	4.278839157	52.29816114	33.08817309
Gfra2	122.7520243	1.852973255	0.564511773	3.282435096	0.001029147	0.021226326	28.13180313	78.08881462	196.9897403	187.7977392
Dhfr	3301.992504	-0.941708907	0.287010409	-3.2810967	0.001034043	0.021269745	4294.788611	4391.158685	2388.282692	2133.740027
Nrap	157.6969802	2.03300883	0.619563768	3.281355265	0.001033095	0.021269745	31.64827852	91.99504188	134.2319469	372.9126535
Jaml	257.5846955	1.256636252	0.383107449	3.280114379	0.00103765	0.021315179	148.8641249	155.1079194	370.445308	355.9214295
Chga	34.6506853	3.244900866	0.989419828	3.279599594	0.001039545	0.021325366	3.516475391	9.627388103	24.40580853	101.0530692
Fxyd5	4447.465789	-0.996346204	0.303911873	-3.278405002	0.001043955	0.021387045	6777.420237	5072.563821	2784.87708	3155.002018
Plxna2	172.5326839	1.525732904	0.46551556	3.277512148	0.001047262	0.021397922	76.19030014	101.62243	313.7889668	198.5290386
Ccnjl	117.7740902	1.74150856	0.531352129	3.277503684	0.001047294	0.021397922	39.85338777	68.46142651	217.9090047	144.8725417
Npas2	214.7245619	1.587953331	0.48465499	3.276461329	0.001051167	0.021448311	63.29655704	150.8290803	344.2962275	300.4763827
Epha4	259.8850925	1.514037572	0.462348466	3.274667665	0.001057863	0.021556089	109.0107371	160.4564684	512.5219791	257.5511852
Echdc3	637.5270925	-1.129533613	0.345041599	-3.273615751	0.001061809	0.021586033	1005.711962	744.5180133	363.4722199	436.4061749
Mks1	29.70147467	2.970298705	0.907371237	3.273520895	0.001062165	0.021586033	7.032950783	6.418258736	40.96689289	64.38779629
Igsf11	122.6998903	2.024161013	0.618660365	3.271845309	0.00106848	0.021685453	29.30396159	67.39171672	285.8966142	108.2072688
As3mt	120.0247432	1.659217843	0.507502077	3.269381383	0.001077829	0.021846107	46.88633855	68.46142651	210.9359166	153.8152911
Gria1	245.2712564	1.511295899	0.462348671	3.268736331	0.001080289	0.02186689	98.46131096	156.1776292	470.6834502	255.7626353
Dync1i1	346.9930495	1.453202714	0.444947863	3.266006729	0.001090757	0.022049485	133.6260649	237.4755732	651.1121061	365.7584539
Ntn4	217.22858	1.446780702	0.443352845	3.263271493	0.00110134	0.022233931	83.22325093	149.7593705	305.9442426	329.987456
Cspg4	160.6994027	1.468810905	0.450713723	3.25885552	0.001118626	0.022530951	78.53461707	91.99504188	203.0911924	269.1767595
Gabrb2	118.8553276	1.906903444	0.585162548	3.25875853	0.001119009	0.022530951	29.30396159	70.60084609	244.0580853	131.4584174
Pla2r1	179.9995333	1.46227494	0.448891232	3.257526178	0.001123879	0.022569384	87.91188478	103.7618496	317.2755109	211.0488878
Ifi214	64.02689899	2.18339627	0.670212744	3.257765971	0.00112293	0.022569384	12.8937431	33.16100347	107.2112303	102.8416191
Ppib	22708.68194	-1.110006714	0.340799801	-3.257063854	0.001125711	0.022576432	39452.50957	22623.29233	15737.38832	13021.53752
P2ry6	341.1230229	1.323894563	0.406683189	3.255346177	0.001132542	0.022683587	222.7101081	166.8747271	373.0602161	601.8470403
Sorcs3	375.1105198	1.479131696	0.454624111	3.253526727	0.00113982	0.022799392	135.9703818	259.9394788	719.0997156	385.4325028
Ctgf	1506.046523	0.993210203	0.305393907	3.252226651	0.001145047	0.02281273	1004.539803	1009.806041	1793.826927	2216.013322
Ahr	167.9404435	1.465142412	0.450463941	3.252518748	0.001143871	0.02281273	71.50166629	106.9709789	254.5177175	238.7714112
Satb1	197.5917402	1.487586559	0.457455351	3.251872686	0.001146474	0.02281273	73.84598322	133.7137237	319.8904189	262.9168349
Col25a1	394.4349943	1.489935029	0.458023212	3.25296839	0.001142062	0.02281273	147.6919664	266.3577375	782.729145	380.9611281
Rnf130	587.0067356	1.156821371	0.355880037	3.250593599	0.001151644	0.022885724	311.7941514	415.0473982	693.8222711	927.3631216
Coro2b	3975.746388	-1.105378922	0.34018726	-3.24932486	0.001156793	0.022958121	5021.526859	5835.2669	1867.044353	3179.147442
Fbln5	151.0924181	1.576883057	0.485359496	3.248897096	0.001158534	0.022962773	84.39540939	67.39171672	169.0973877	283.4851587
Gpc3	402.3828321	1.246846252	0.383832384	3.248413377	0.001160505	0.022971978	207.4720481	269.5668669	675.5179147	456.9744987
Il1rapl1	714.8947265	1.298503505	0.400158107	3.244976126	0.001174605	0.023167034	311.7941514	514.5304086	1286.534764	746.719582
Il1r1	321.6201379	1.370526564	0.422341844	3.245064593	0.00117424	0.023167034	162.9300265	195.7568914	327.7351431	600.0584904
Fam19a1	428.8886802	1.596398947	0.491971707	3.24489991	0.001174919	0.023167034	113.699371	312.3552585	828.054218	461.4458734
Ms4a6b	389.7264327	1.336857427	0.412395852	3.241684953	0.001188253	0.023369487	223.8822666	218.220797	384.3914843	732.4111828
Dpysl3	186.9118258	1.793219695	0.553148796	3.241839643	0.001187608	0.023369487	52.74713087	114.4589474	169.9690237	410.4722014
Kctd17	231.5307405	1.798946133	0.555369206	3.239189559	0.001198699	0.023544545	100.8056279	105.9012691	156.0228474	563.3932175
Lin7a	98.11915558	1.96674108	0.607583119	3.236990985	0.001207972	0.023684894	32.82043699	47.06723073	222.2671848	90.3217698
Klrc1	48.96141186	2.468378545	0.762607931	3.236759604	0.001208952	0.023684894	11.72158464	18.18506642	49.68325308	116.2557433
Pxdn	292.3492161	1.38245639	0.427166711	3.236339243	0.001210734	0.023689355	146.519808	177.571825	301.5860626	543.7191687
Cers2	5964.570022	-1.037582379	0.320787299	-3.23448709	0.001218614	0.023752071	9738.292517	6304.869498	3716.655985	4098.462089
Matn2	251.8353896	1.321960997	0.408683712	3.234679923	0.001217792	0.023752071	134.7982233	152.9684999	425.3583772	294.2164581
Arhgef33	81.44690698	1.904357202	0.588723164	3.23472443	0.001217602	0.023752071	25.7874862	42.78839157	150.7930313	106.4187189
Rps23	11050.31874	-0.94205964	0.291348501	-3.233445985	0.001223065	0.023752513	13829.12556	15241.22508	6722.056978	8408.867341
Rnpep	405.4674149	1.199793872	0.370985966	3.234068085	0.001220404	0.023752513	242.636802	249.2423809	461.96709	668.0233865
Megf11	415.9836298	1.324138112	0.409520302	3.233388199	0.001223312	0.023752513	206.2998896	268.4971571	767.0396967	422.0977757
Cgnl1	386.1090515	1.176767652	0.364066421	3.23228835	0.001228031	0.023799607	242.636802	231.0573145	608.4019412	462.3401484
Gli2	166.8485937	1.667272865	0.51584891	3.232095351	0.00122886	0.023799607	51.57497241	108.0406887	316.4038749	191.374839
Card11	161.0089976	1.415300161	0.438013603	3.231178552	0.001232809	0.02384105	87.91188478	87.71620272	248.4162654	219.9916373
Prkcq	160.1811094	1.539336006	0.476499275	3.230510699	0.001235693	0.02384105	63.29655704	100.5527202	197.8613763	279.0137839
Gsg1l	148.689517	1.628391727	0.50405984	3.230552402	0.001235513	0.02384105	58.60792319	86.64649293	287.6398862	161.8637657
Pcyt1b	1261.870224	-0.967455716	0.29952216	-3.229997126	0.001237915	0.023853723	1651.571275	1688.002047	832.4123981	875.4951746
Tpi1	56213.36718	-0.969045359	0.300071857	-3.229377686	0.001240599	0.023855603	82686.40235	66140.15627	42655.25186	33371.65825
Gimap3	206.2529083	1.564234108	0.484395101	3.229252535	0.001241142	0.023855603	109.0107371	99.4830104	192.6315602	423.8863256
2700062C07Rik	994.3410599	-1.048237981	0.324790126	-3.227431804	0.001249068	0.023910798	1509.740101	1171.332219	704.2819033	592.0100159
Piezo2	614.9439882	1.247766972	0.386639438	3.227210808	0.001250033	0.023910798	296.5560913	432.1627549	1077.342119	653.7149873
Runx3	226.910027	1.410627998	0.437125063	3.227058152	0.0012507	0.023910798	107.8385787	140.1319824	252.7744455	406.8951016
Ptprf	234.5089924	1.57422741	0.487861101	3.226794283	0.001251854	0.023910798	76.19030014	159.3867586	258.0042616	444.4546494
Vwc2	88.02815303	1.906586607	0.590861057	3.226793481	0.001251858	0.023910798	26.95964467	47.06723073	173.4555678	104.630169
Trpm4	40041.87745	-0.957159978	0.296889124	-3.223964438	0.001264291	0.024118052	58197.66773	47518.64826	24113.81046	30337.38335
Arhgap44	152.8736082	1.55979963	0.483915368	3.223290131	0.001267271	0.024144685	70.32950783	84.50707335	287.6398862	169.0179653
Atg4c	96.26347818	1.73168633	0.53748939	3.221805605	0.001273855	0.024209604	39.85338777	49.20665031	172.5839317	123.4099429
Cd22	86.79699171	2.052779526	0.63712028	3.221965447	0.001273145	0.024209604	37.50907084	29.9518741	75.83233365	203.8946883
Rtn1	51.27550844	2.469578372	0.767017933	3.219713993	0.001283186	0.024356554	16.41021849	14.97593705	129.0021308	44.71374742
Papss2	211.3632226	1.514780429	0.470632985	3.218602348	0.00128817	0.024390417	69.15734936	149.7593705	323.376963	303.1592075
Zmat4	330.6849134	1.593178021	0.494965366	3.218766667	0.001287432	0.024390417	105.4942617	223.569346	683.3626388	310.3134071
Asxl3	98.64986936	1.80968249	0.56247671	3.217346528	0.001293822	0.024467046	33.99259545	53.48548946	191.7599242	115.3614684
Zfp366	111.7032547	1.80379155	0.560893835	3.215923293	0.001300256	0.024557582	35.16475391	64.18258735	222.2671848	125.1984928
Tgtp2	462.4426616	1.960764269	0.609770859	3.215575559	0.001301832	0.024557582	138.3146987	239.6149928	211.8075526	1260.033402
Gpr141	225.3236365	1.305005025	0.406107644	3.213446098	0.001311524	0.024648891	118.3880048	141.2016922	290.2547943	351.4500548
Shisa6	241.7046368	1.536238234	0.478046135	3.213577353	0.001310925	0.024648891	79.70677554	167.9444369	441.0478256	278.119509
Adck1	138.8843789	1.695136849	0.527456405	3.213795175	0.001309931	0.024648891	41.02554623	89.8556223	245.8013573	178.8549897
Traf2	6145.875159	-0.952675569	0.29656863	-3.212327508	0.001316642	0.0247146	9113.532056	7095.385032	3971.173702	4403.409846
Pdpn	302.9053221	1.238050902	0.385545721	3.211164942	0.00132198	0.024784286	173.4794526	187.1992131	359.9856758	490.9569467
Kirrel3	388.2164754	1.42190343	0.443159165	3.208561485	0.001334008	0.024954783	151.2084418	270.6365767	732.1742559	398.846627
Gpm6b	74.16696282	2.13604017	0.665746673	3.208487938	0.001334349	0.024954783	15.23806003	39.5792622	88.03523791	153.8152911
Mmaa	559.0159301	-1.074909782	0.335093662	-3.207789057	0.001337596	0.024984845	690.4013352	825.8159573	346.0394995	373.8069285
Dpm2	1518.810685	-1.161555782	0.362167778	-3.207231153	0.001340193	0.025002712	2728.784904	1469.78125	910.8596398	965.8169444
Ptger4	158.4142861	1.712028811	0.53392735	3.2064827	0.001343684	0.025037199	66.81303243	81.29794398	139.461763	346.0844051
Agxt2	60.84108239	2.248210292	0.701255503	3.205978825	0.001346039	0.025050458	18.75453542	23.53361536	142.9483071	58.12787165
Slc13a3	85.08113895	1.763031959	0.55010889	3.204878147	0.001351197	0.025115781	42.1977047	35.30042305	141.2050351	121.621393
Atp6v0d2	239.9183689	1.362215815	0.425423223	3.202025045	0.001364651	0.02529552	111.3550541	157.247339	283.2817062	407.7893765
Lbp	177.8310077	1.745668578	0.545176777	3.202022995	0.001364661	0.02529552	69.15734936	94.13446145	143.8199431	404.2122767
Bend5	57.51993789	2.108081883	0.658410762	3.201773126	0.001365845	0.02529552	17.58237696	25.67303494	106.3395943	80.48474536
Lrrtm4	593.1459729	1.390711699	0.434481243	3.20085555	0.001370202	0.02531469	234.4316928	420.3959472	1141.843185	575.9130668
Ednrb	151.4412921	1.914998388	0.598246966	3.201016464	0.001369437	0.02531469	43.36986316	83.43736356	117.6708626	361.2870792
Trib3	3757.825395	-1.032238479	0.322788546	-3.197878277	0.001384427	0.025484827	5905.33434	4190.053244	2807.539617	2128.374377
Tnc	537.7330676	1.599787664	0.500263912	3.197887407	0.001384383	0.025484827	203.9555727	329.4706151	387.8780284	1229.628054
Ctcfl	96.34942888	1.99789756	0.62468367	3.198254823	0.001382621	0.025484827	24.61532774	52.41577967	212.6791886	95.68741949
Ppara	156.3410495	1.647364	0.515231042	3.197330648	0.001387058	0.025502464	52.74713087	98.41330061	300.7144265	173.48934
Kif6	237.4600822	1.691420347	0.529081238	3.196901014	0.001389126	0.025509707	70.32950783	154.0382097	508.163799	217.3088125
Ppm1h	656.415381	1.087371188	0.340214335	3.196135722	0.001392816	0.025537965	447.7645332	392.5834927	1019.814142	765.4993559
Tmtc1	313.6348509	1.387810967	0.434249036	3.19588727	0.001394016	0.025537965	123.0766387	223.569346	543.0292398	364.864179
F830016B08Rik	79.80365818	2.917998705	0.913205531	3.195336216	0.00139668	0.025556064	9.37726771	27.81245452	21.79090047	260.23401
Uck1	2327.848967	-0.960288052	0.30066129	-3.193919817	0.001403551	0.02563215	3348.856731	2801.569938	1457.375424	1703.593777
Myo7a	584.8804111	1.397356653	0.437606413	3.193181385	0.001407145	0.02563215	391.5009269	252.4515103	1169.735537	525.8336697
Col23a1	443.6251362	1.412512913	0.442411206	3.19276025	0.001409199	0.02563215	168.7908188	315.5643878	837.6422142	452.5031239
Rgs3	107.4325004	1.696737245	0.531270818	3.193733191	0.001404459	0.02563215	44.54202162	56.69461883	126.3872227	202.1061384
Prex2	52.84001557	2.208311087	0.691664177	3.192750413	0.001409247	0.02563215	12.8937431	24.60332515	88.90687393	84.95612011
Gtf2f1	2901.381915	-0.998113612	0.312658309	-3.192346356	0.00141122	0.025637444	3850.540553	3883.046535	1594.222279	2277.718294
Cdh11	248.8042038	1.403876856	0.440093016	3.189954862	0.00142295	0.02581977	97.28915249	175.4324054	312.9173308	409.5779264
Rasgrf2	237.9672551	1.53455327	0.481737224	3.185457118	0.001445255	0.026181232	87.91188478	156.1776292	466.3252701	241.4542361
Esrp1	122.4900807	1.658546662	0.520696439	3.185246793	0.001446306	0.026181232	50.40281394	67.39171672	235.3417251	136.8240671
Cntnap5a	704.2142906	1.236416611	0.388239619	3.184673979	0.001449172	0.026201987	323.515736	515.6001184	1220.290427	757.4508814
Adcy5	147.9661318	1.551551633	0.487345378	3.183679792	0.001454158	0.026202148	56.26360626	94.13446145	252.7744455	188.6920141
Kcnt2	234.659479	1.590981139	0.49967167	3.184053121	0.001452284	0.026202148	79.70677554	154.0382097	474.1699943	230.7229367
Bend7	101.5367459	1.818140392	0.571087856	3.183643942	0.001454338	0.026202148	48.05849701	41.71868178	214.4224607	101.9473441
Pcdh19	248.2698702	1.248183732	0.392249652	3.18211559	0.001462035	0.026306982	160.5857095	133.7137237	365.2154919	333.5645558
Itk	165.4210393	1.418274751	0.445745486	3.18180396	0.001463609	0.026306982	77.36245861	102.6921398	221.3955488	260.23401
C4a	95.49495584	2.361535873	0.742620187	3.180004955	0.001472725	0.02643967	25.7874862	36.37013283	47.06834502	272.7538593
Ifitm2	5324.525193	-1.222609944	0.384567043	-3.179185445	0.001476896	0.026473362	7657.711244	7251.562661	1957.694499	4431.13237
Sh2d5	824.9311002	-1.209216278	0.380422556	-3.178613513	0.001479813	0.026473362	1190.912999	1112.498181	340.8096834	655.5035372
Erbb4	655.6128909	1.407823511	0.442890862	3.178714286	0.001479298	0.026473362	242.636802	474.9511464	1271.716952	633.1466635
Nop56	3010.798676	-0.906605475	0.285550895	-3.174934806	0.001498702	0.026697942	4038.085908	3815.654818	2074.493725	2114.960253
Ctsk	327.0654485	1.207494986	0.380403021	3.174251832	0.001502233	0.026697942	202.7834142	192.5477621	383.5198483	529.4107695
Thy1	571.9321969	1.274547783	0.401511198	3.174376677	0.001501587	0.026697942	373.9185499	295.2399018	553.488872	1065.081464
Ntng1	296.1432976	1.463796694	0.461137502	3.174317178	0.001501895	0.026697942	103.1499448	211.8025383	536.0561516	333.5645558
C1qtnf5	128.839655	1.539614477	0.48498291	3.1745747	0.001500563	0.026697942	78.53461707	53.48548946	183.9152	199.4233135
Rtn4rl2	72.26634348	1.939221204	0.610946195	3.174127639	0.001502876	0.026697942	36.33691238	23.53361536	93.26505403	135.9297922
Gpc6	965.2877413	1.132945406	0.35703961	3.173164475	0.001507871	0.026754709	505.2002979	703.8690413	1596.837187	1055.244439
Csmd3	997.8972943	1.378744383	0.43454649	3.17283516	0.001509582	0.026754709	369.2299161	739.1694644	1926.315602	956.8741949
Pde10a	741.0805471	1.054052769	0.33249461	3.170134903	0.001523682	0.026973238	411.4276208	551.9702513	1016.327598	984.5967183
Csdc2	56.5448726	2.126063725	0.670807859	3.169407896	0.001527499	0.027009436	16.41021849	25.67303494	108.0828663	76.01337062
Cobl	160.9896186	1.411960657	0.44562281	3.168510734	0.001532221	0.027061542	91.42836017	84.50707335	263.2340777	204.7889632
Ifi205	214.4530843	2.0686337	0.653112475	3.16734679	0.001538368	0.027138654	51.57497241	113.3892377	111.5694104	581.2787165
Tagap1	669.2053697	-1.051176828	0.331981146	-3.166375081	0.001543516	0.027141649	1015.08923	790.5155343	440.1761896	431.0405252
Nfib	1739.042502	0.951625042	0.300537616	3.1664091	0.001543336	0.027141649	1117.067016	1253.699873	2461.500117	2123.903003
Carmil1	423.5197385	1.287906596	0.406796666	3.165971363	0.00154566	0.027141649	182.8567203	309.1461291	716.4848076	485.591297
Ush2a	598.2268356	1.543996661	0.487644128	3.166236549	0.001544252	0.027141649	171.1351357	439.6507234	1211.574066	570.5474171
Ppfia2	325.8892702	1.473271716	0.465547619	3.164599397	0.001552966	0.02723856	116.0436879	228.9178949	622.3481175	336.2473806
Ccdc58	1525.562892	-0.941816673	0.297656122	-3.164109868	0.001555581	0.027253057	1952.816001	2060.261054	992.7934256	1096.381087
Rnf167	878.6882545	-1.035631923	0.327382498	-3.163369851	0.001559541	0.027291066	1241.315813	1121.055859	495.0892588	657.2920871
Traf3	253.4818218	1.336819594	0.422774928	3.162012468	0.001566829	0.027387157	118.3880048	169.0141467	295.4846104	431.0405252
Lypd6	81.3430706	1.945871795	0.615527921	3.161305488	0.001570637	0.027422275	32.82043699	34.23071326	176.9421118	81.37902031
Il1f9	223.4001419	-1.266415289	0.400730433	-3.160267318	0.001576245	0.027488694	294.2117744	336.9585836	122.0290427	140.4011669
Lbhd1	1427.047086	-1.052586986	0.333473265	-3.156435901	0.0015971	0.027788808	2283.364687	1568.194551	1028.530502	828.0986023
Pdia5	140.5111642	1.520731806	0.481778329	3.15649691	0.001596766	0.027788808	84.39540939	60.97345799	243.1864493	173.48934
H2-DMa	986.310516	1.022486111	0.324045176	3.155381372	0.001602884	0.027823189	744.3206245	557.3188002	1269.102044	1374.500596
Csmd1	1477.614844	1.209032411	0.383155336	3.155462807	0.001602437	0.027823189	699.7786029	1084.685726	2658.489858	1467.50519
Tifab	473.2201115	1.233145246	0.390844617	3.155077983	0.001604552	0.027823189	269.5964467	295.2399018	480.2714464	847.7726512
Vwf	240.4998094	1.375141487	0.435997142	3.154014915	0.001610409	0.027893008	98.46131096	169.0141467	391.3645725	303.1592075
Rapgef5	302.9433594	1.307491009	0.414727331	3.152652145	0.001617945	0.027959994	171.1351357	177.571825	547.3874199	315.6790568
Hs3st3a1	87.83967193	1.833091744	0.581392372	3.152933941	0.001616384	0.027959994	36.33691238	40.64897199	178.6853839	95.68741949
Rps27	954.0102345	-1.183053674	0.375311602	-3.152190521	0.001620505	0.027972523	1734.794526	914.6018698	565.6917763	600.9527654
Myom3	68.8552208	1.869628891	0.593293608	3.151270914	0.001625616	0.027997338	28.13180313	31.02158389	108.9545024	107.3129938
Kcnk3	41.5577801	2.470445854	0.783918682	3.151405767	0.001624866	0.027997338	8.205109246	17.11535663	83.67705782	57.2335967
Prkd1	291.2370593	1.563439109	0.496194981	3.150856357	0.001627925	0.02800546	86.73972632	207.5236991	563.9485042	306.7363073
Hmmr	1594.861147	-0.958569607	0.304295467	-3.150127796	0.001631991	0.028043743	2197.79712	2014.263533	977.1039772	1190.279956
AW146154	3443.814601	-0.980749703	0.311427994	-3.149202133	0.001637169	0.028101049	4967.607569	4175.077307	2676.794214	1955.779312
Slc12a3	27.14007438	3.129988111	0.99408011	3.148627641	0.001640391	0.028124673	4.688633855	6.418258736	69.73088151	27.7225234
Fam50a	1173.952917	-1.022625887	0.324978832	-3.146746143	0.001650982	0.028212832	1773.475756	1373.507369	862.9196587	685.9088855
Mybpc1	228.8352056	1.337585146	0.425076455	3.146693098	0.001651282	0.028212832	103.1499448	156.1776292	290.2547943	365.7584539
Cdh6	294.0436875	1.557847146	0.495120469	3.146400207	0.001652937	0.028212832	92.60051864	205.3842795	584.8677687	293.3221831
Nlrp5	33.67475749	2.717986934	0.863796958	3.146557659	0.001652047	0.028212832	7.032950783	10.69709789	75.83233365	41.13664763
Lyl1	130.9410933	1.840487406	0.585042339	3.145904636	0.00165574	0.028229068	32.82043699	81.29794398	135.1035829	274.5424092
Zfp941	381.8338693	-1.151591098	0.366133156	-3.145279464	0.001659282	0.028242826	533.332101	519.8789576	200.4762844	273.6481342
Pick1	1441.191126	-1.023651913	0.325474281	-3.145108453	0.001660253	0.028242826	2293.914114	1570.333971	957.0563488	943.4600707
Scube2	96.68943135	1.855835343	0.590322112	3.143767286	0.00166788	0.028301656	39.85338777	43.85810136	210.9359166	92.11031969
Oosp1	45.35913932	2.328416915	0.740648091	3.143756049	0.001667944	0.028301656	14.06590157	16.04564684	95.87996208	55.44504681
Neurod2	20.81493631	3.50996238	1.116570181	3.143521509	0.001669282	0.028301656	3.516475391	3.209129368	48.81161706	27.7225234
Fstl4	376.2623259	1.495413622	0.476160643	3.140565364	0.001686221	0.028557085	124.2487972	269.5668669	736.532436	374.7012034
Trap1	4601.794458	-0.911384043	0.290322036	-3.13921759	0.001693996	0.028578509	6469.142561	5548.584677	3001.042813	3388.40778
Mob3b	387.2596958	1.262965611	0.402492492	3.137861292	0.001701854	0.028578509	232.0873758	223.569346	700.7953592	392.5867024
Fam49a	227.1802413	1.336676856	0.425939255	3.138186582	0.001699966	0.028578509	107.8385787	149.7593705	271.9504379	379.1725782
Nebl	417.1359988	1.35437827	0.431624719	3.13786076	0.001701857	0.028578509	175.8237696	293.1004823	776.6276929	422.9920506
Glra1	146.5092768	1.555469207	0.495559398	3.138814871	0.001696326	0.028578509	60.95224012	87.71620272	272.8220739	164.5465905
Pdlim4	99.30877804	1.654675996	0.527345774	3.137743922	0.001702536	0.028578509	42.1977047	53.48548946	130.7454028	170.8065152
Gm16432	79.51645983	1.98619661	0.633064869	3.137429837	0.001704361	0.028578509	22.27101081	41.71868178	168.2257517	85.85039505
Cd5l	73.41728936	2.044065486	0.651366693	3.138117911	0.001700365	0.028578509	17.58237696	39.5792622	87.16360189	149.3439164
Sod3	314.7992932	2.052704089	0.653734479	3.139966078	0.001689674	0.028578509	130.1095895	114.4589474	117.6708626	896.9577733
Grap2	297.8978741	1.332269005	0.424724498	3.136783993	0.001708119	0.028610058	127.7652725	210.7328285	346.0394995	507.0538958
Riox2	2264.310065	-0.921358098	0.293773633	-3.136285886	0.001711023	0.028627241	2792.081461	3135.319392	1485.267776	1644.57163
Ptprg	783.0787826	1.205383939	0.384763311	3.132793344	0.001731513	0.028905079	373.9185499	573.364447	1364.982006	820.0501278
H2-Eb2	32.99839067	2.898020173	0.925116718	3.132599507	0.001732657	0.028905079	7.032950783	8.557678314	28.76398862	87.63894495
Ankrd60	21.09638745	3.823254066	1.220516978	3.13248741	0.001733319	0.028905079	2.344316928	3.209129368	63.62942938	15.20267412
Ano4	203.7328113	1.527542581	0.487727867	3.131956743	0.001736455	0.028925728	73.84598322	135.8531432	386.1347564	219.0973624
Mettl3	1786.465235	-0.944464918	0.301668614	-3.130802721	0.001743292	0.029007926	2115.746027	2586.55827	1189.783166	1253.773478
S100a10	37911.78538	-1.06365813	0.339859959	-3.12969534	0.001749877	0.029085739	59943.01168	42631.14423	30244.02658	18828.95904
2410002F23Rik	3908.224444	-0.911251269	0.291373169	-3.12743713	0.001763375	0.029278177	5581.818604	4624.355419	2778.775628	2647.948122
Pam	42124.48942	-0.88703068	0.283705929	-3.12658492	0.001768494	0.029312864	49602.22971	59760.40709	29144.02193	29991.29895
Htr2a	61.24363585	2.233192798	0.71429045	3.126449187	0.001769311	0.029312864	12.8937431	29.9518741	136.846855	65.28207124
Lyve1	62.3239904	2.563383903	0.820114359	3.125642023	0.001774174	0.029361516	7.032950783	28.88216431	47.93998104	165.4408655
Cftr	133.3360774	1.636946605	0.523785917	3.125220731	0.001776717	0.029371712	51.57497241	78.08881462	261.4908057	142.1897168
Cbx7	2137.702724	-0.979348352	0.313402526	-3.124889786	0.001778717	0.029372918	3005.414301	2667.856214	1214.188974	1663.351404
Zdhhc14	306.0587193	1.183357576	0.378797674	3.123983217	0.001784206	0.029431681	168.7908188	205.3842795	462.8387261	387.2210527
Mrpl32	1856.298695	-0.911433754	0.291895066	-3.122470569	0.0017934	0.029536321	2360.727146	2487.07526	1304.83912	1272.553252
Ntng2	208.4449865	1.27188113	0.407353608	3.122302356	0.001794426	0.029536321	112.5272125	131.5743041	296.3562464	293.3221831
Hlf	97.55736883	1.837223219	0.588541587	3.121654036	0.001798381	0.029569503	32.82043699	52.41577967	204.8344644	100.1587942
Zfp955b	601.2425832	-1.13239425	0.362982482	-3.119693944	0.00181039	0.029734881	781.8296953	869.6740587	291.1264303	462.3401484
Dpp10	399.5558667	1.55973414	0.500021048	3.11933697	0.001812585	0.029738887	112.5272125	292.0307725	799.2902294	394.3752523
Lurap1l	81.70330487	1.987657502	0.637278738	3.118976647	0.001814803	0.029743263	16.41021849	49.20665031	135.1035829	126.0927677
1810062G17Rik	193.3924491	-1.341730207	0.430401773	-3.117390054	0.0018246	0.029871699	325.8600529	228.9178949	115.0559545	103.735894
Ccdc129	65.29598134	1.95889889	0.628516484	3.11670249	0.00182886	0.029909323	23.44316928	29.9518741	125.5155867	82.27329526
Aunip	581.3742835	-1.061492331	0.340721469	-3.115425435	0.001836798	0.029934315	879.1188478	693.1719434	404.4391128	348.7672299
Ripk3	2309.488526	-1.005694523	0.322834711	-3.115199475	0.001838206	0.029934315	3180.065912	2986.629732	1227.263515	1843.994944
Lgals1	17601.12252	-0.917564545	0.294544982	-3.115193268	0.001838244	0.029934315	25544.8494	20489.2213	11135.15014	13235.26924
Tppp	3435.729886	-0.909416728	0.291863647	-3.115895858	0.00183387	0.029934315	4709.732707	4258.514671	2198.26604	2576.406127
Pin1	6494.105397	-1.085437028	0.348561788	-3.114044815	0.001845415	0.030019006	11169.498	6486.720162	4756.517755	3563.68567
Slc50a1	992.2279074	-1.040349689	0.334230214	-3.112673977	0.001854007	0.030094542	1585.930401	1084.685726	661.5717384	636.7237633
Thsd4	406.622302	1.370436786	0.440252263	3.112844385	0.001852937	0.030094542	195.7504634	257.8000592	805.3916815	367.5470038
Scube1	141.60849	1.59622198	0.512906017	3.112113966	0.001857528	0.030119615	55.0914478	85.57678314	271.9504379	153.8152911
Pitx1	60.51969089	2.02933417	0.652241116	3.111325124	0.001862498	0.030168106	17.58237696	29.9518741	84.54869384	109.9958187
Eif2b1	1874.421133	-0.953092649	0.306436675	-3.110243412	0.001869332	0.03024667	2776.843401	2167.232033	1222.033699	1331.575398
Xkr6	273.4192314	1.443379824	0.464162525	3.109643169	0.001873135	0.030265077	119.5601633	174.3626956	540.4143317	259.3397351
Dact2	48.06698511	2.321917172	0.746732291	3.10943721	0.001874441	0.030265077	10.54942617	21.39419579	59.27124929	101.0530692
Nrm	1008.683357	-1.030067865	0.331402015	-3.108212436	0.001882227	0.030358632	1591.791194	1116.77702	690.335727	635.8294884
Ikzf2	232.484077	1.620001582	0.521338485	3.107389207	0.001887477	0.030411129	63.29655704	164.7353075	451.5074578	250.3969856
Ly6a	13687.33574	-0.9625345	0.309885471	-3.106097538	0.001895742	0.030415679	20543.24924	15639.15712	10570.33	7996.606589
Cd300c2	407.520896	1.090648615	0.35111899	3.106208002	0.001895034	0.030415679	281.3180313	239.6149928	541.2859678	567.8645923
Gpr158	436.1585244	1.417230286	0.456267827	3.106136793	0.00189549	0.030415679	147.6919664	327.3311955	801.9051374	467.7057981
Chrna7	136.2345673	1.733714429	0.55813062	3.106287967	0.001894521	0.030415679	44.54202162	81.29794398	287.6398862	131.4584174
Hdac10	286.9856024	-1.207451127	0.388836375	-3.105293649	0.001900902	0.030466403	464.1747516	336.9585836	178.6853839	168.1236903
Zfand2a	6230.676738	-0.946242369	0.304770553	-3.104769672	0.001904273	0.030474008	8227.380257	8180.070758	3547.558597	4967.697339
Unc5d	539.2175425	1.428516691	0.460148495	3.104468895	0.00190621	0.030474008	182.8567203	401.141171	1038.990135	533.8821442
Dmgdh	173.6010518	1.666803562	0.536989453	3.103978212	0.001909374	0.030474008	52.74713087	113.3892377	353.8842237	174.383615
Aqp4	37.39233539	2.430005542	0.782835931	3.104105784	0.001908551	0.030474008	10.54942617	12.83651747	65.37270142	60.8106965
Runx1t1	172.9100887	1.637972969	0.527806731	3.103357488	0.001913384	0.030498079	49.23065548	118.7377866	324.248599	199.4233135
Fam149a	51.72558684	2.466503015	0.794844742	3.103125535	0.001914884	0.030498079	5.860792319	25.67303494	65.37270142	109.9958187
Bcl2l2	1855.686813	-1.066026648	0.343604756	-3.102479314	0.00191907	0.030525765	2422.851545	2600.464498	891.6836474	1507.747563
Atp8a2	431.4087464	1.268924262	0.409034968	3.102239075	0.001920628	0.030525765	233.2595343	272.7759963	799.2902294	420.3092258
Rad9a	2242.902768	-0.935750652	0.301849101	-3.10006109	0.001934807	0.030704376	3301.970392	2589.7674	1549.768842	1530.104437
Lrrtm3	178.0378098	1.770570727	0.571228021	3.099586614	0.001937909	0.030704376	58.60792319	102.6921398	414.027109	136.8240671
Prnd	66.21231769	1.930451403	0.622772418	3.099770232	0.001936708	0.030704376	30.47612006	24.60332515	83.67705782	126.0927677
Gng10	635.5291516	1.045819994	0.337564962	3.098129582	0.001947463	0.030823701	358.6804899	470.6723073	817.5945858	895.1692234
Vash1	171.467367	1.692841003	0.546613999	3.096958742	0.001955171	0.030891212	65.64087397	96.27388103	141.2050351	382.749678
Olfm1	91.63760163	1.712425967	0.552954459	3.096866186	0.001955781	0.030891212	37.50907084	48.13694052	168.2257517	112.6786435
Nit1	839.1456241	-0.984625281	0.318316716	-3.093225181	0.001979938	0.031240394	1217.872644	1011.945461	551.7456	575.0187919
Bmp3	66.85655237	1.897573462	0.613541766	3.092818724	0.001982652	0.031250861	22.27101081	34.23071326	108.0828663	102.8416191
Mrc1	1410.16016	1.107810335	0.358261461	3.092183935	0.001986897	0.031285417	697.4342859	1090.034275	1559.356838	2293.815243
Ikzf1	492.1356323	1.208720235	0.390942938	3.091807311	0.001989419	0.031292808	328.2043699	266.3577375	502.0623469	871.9180748
Tlr7	91.61538264	1.753289779	0.567169296	3.091298826	0.00199283	0.031314134	41.02554623	42.78839157	101.1097782	181.5378145
Gclm	42186.9377	-1.149023241	0.37181768	-3.090286726	0.001999634	0.031370098	77573.44713	38729.91263	30416.61052	22027.78053
Slc1a5	7367.294477	-0.951597088	0.307960987	-3.089992336	0.002001617	0.031370098	9769.940795	9655.200558	4114.993645	5929.042908
Bsn	2380.032225	-0.927595605	0.300232835	-3.089587467	0.002004347	0.031370098	3257.428371	2982.350892	1819.104372	1461.245266
Serpina3n	398.0217946	1.680734548	0.544114213	3.088937041	0.00200874	0.031370098	168.7908188	209.6631187	237.0849971	976.5482437
Gnai1	141.7091042	1.727260527	0.559136378	3.089157844	0.002007248	0.031370098	32.82043699	98.41330061	203.0911924	232.5114866
Sox11	74.06452557	1.956936657	0.633419832	3.089478032	0.002005085	0.031370098	33.99259545	26.74274473	159.5093915	76.01337062
Hmga1b	45423.9684	-0.906081076	0.293382995	-3.088389886	0.002012443	0.031395752	63821.68403	54652.54284	27958.59694	35263.04977
Dctd	1791.602377	-0.941051933	0.3048339	-3.087097376	0.002021214	0.031500348	2435.745288	2276.342432	1085.186844	1369.134946
Tmem119	128.2334707	1.567515542	0.50821536	3.084352946	0.002039954	0.031759942	73.84598322	55.62490904	144.6915791	238.7714112
Ebf3	140.2325279	1.553143285	0.503718534	3.083355447	0.002046805	0.031834087	50.40281394	91.99504188	240.5715412	177.9607147
Vmn2r82	32.37269419	2.883388575	0.935400529	3.082517581	0.002052576	0.031891299	4.688633855	10.69709789	82.8054218	31.2996232
9130409I23Rik	21.93404734	3.368963269	1.093042813	3.082187842	0.002054851	0.031894137	2.344316928	5.348548946	51.42652512	28.61679835
Npl	563.5479686	1.011724857	0.328368679	3.08106382	0.002062624	0.031930708	362.1969653	385.0955241	755.7084284	751.1909567
Mboat2	182.844714	1.661342177	0.539144802	3.081439662	0.002060022	0.031930708	49.23065548	126.2257551	356.4991317	199.4233135
Dio2	27.41089587	2.958124873	0.960137568	3.080938577	0.002063492	0.031930708	9.37726771	3.209129368	50.5548891	46.50229732
Ankrd46	2094.160434	-0.943761519	0.306381	-3.080352632	0.002067556	0.031961151	2694.792308	2816.545875	1237.723147	1627.580406
C130074G19Rik	124.1757305	2.275322292	0.738777864	3.079846328	0.002071074	0.031983094	29.30396159	55.62490904	53.16979715	358.6042543
Snrpa	2535.632764	-0.95959755	0.311851153	-3.077101178	0.002090243	0.032122982	3890.393941	2807.988197	1641.290624	1802.858296
Csnk2b	3579.959586	-0.881422641	0.286451446	-3.077040288	0.00209067	0.032122982	4720.282134	4561.242541	2376.951424	2661.362247
Acoxl	332.5108329	1.26200359	0.410131579	3.077070029	0.002090462	0.032122982	194.578305	196.8266012	598.813945	339.8244804
Mfrp	133.3423843	1.451073093	0.471535157	3.077338076	0.002088583	0.032122982	80.878934	62.04316778	185.658472	204.7889632
Lyz1	421.9177553	1.86418179	0.605622784	3.07812361	0.002083085	0.032122982	94.94483556	268.4971571	248.4162654	1075.812763
Disc1	196.2806231	1.500569413	0.487735856	3.076602621	0.002093742	0.032137783	66.81303243	137.9925628	346.9111355	233.4057616
Dvl1	2054.212308	-1.022687762	0.33246839	-3.076045099	0.002097661	0.032165544	3228.124409	2278.481851	1147.944637	1562.298335
Eya1	112.3544124	1.732558134	0.563337839	3.075522383	0.002101342	0.032189596	37.50907084	66.32200693	225.7537289	119.8328431
Exoc3l4	1286.486277	-1.040364176	0.338380967	-3.074535148	0.002108309	0.032263898	2116.918186	1345.694915	848.9734824	834.3585269
Rpl31	1794.375898	-1.196809194	0.38946365	-3.072967645	0.002119415	0.032336455	3401.603862	1596.007006	1218.547154	961.3455696
Tram2	165.6567531	1.345087178	0.437715485	3.072971428	0.002119388	0.032336455	84.39540939	102.6921398	249.2879014	226.251562
Cd209d	23.69569998	3.283287253	1.068270005	3.073461988	0.002115906	0.032336455	2.344316928	6.418258736	27.89235261	58.12787165
Sobp	215.1020389	1.490293243	0.485084682	3.072233153	0.002124637	0.032371917	72.67382475	152.9684999	385.2631204	249.5027106
D7Ertd443e	102.9825722	1.844690428	0.600476642	3.072043604	0.002125987	0.032371917	33.99259545	55.62490904	226.6253649	95.68741949
Nkain3	370.6480333	1.4431827	0.469881317	3.071377067	0.002130739	0.032411898	127.7652725	270.6365767	710.3833554	373.8069285
Fbln2	626.9392863	1.412012295	0.459989756	3.069660307	0.002143024	0.032566267	334.0651622	350.8648109	470.6834502	1352.143722
Nckap1l	696.3986586	1.212900652	0.395440611	3.067213172	0.002160647	0.032731181	400.8781946	438.5810136	646.753926	1299.3815
Stat1	1276.244751	1.336510371	0.435818834	3.066665016	0.002164613	0.032731181	643.5149966	804.4217615	984.9487014	2672.093546
Mrc2	286.5287389	1.514345506	0.493718843	3.067222422	0.00216058	0.032731181	105.4942617	191.4780523	257.1326256	592.0100159
Lin28b	141.5360636	1.642230815	0.535425985	3.067148143	0.002161117	0.032731181	52.74713087	84.50707335	289.3831583	139.506892
Gnrhr	18.49959099	3.994723451	1.302555235	3.066836126	0.002163374	0.032731181	0	4.278839157	35.73707678	33.98244804
Nup210	207.7633087	1.338199137	0.436548517	3.065407591	0.002173735	0.032804034	138.3146987	97.34359082	248.4162654	346.97868
Gimap7	95.60635536	1.818867862	0.593306469	3.065646437	0.002172	0.032804034	35.16475391	49.20665031	93.26505403	204.7889632
Stxbp5l	252.3634165	1.469411405	0.47962292	3.063680534	0.002186322	0.032894133	100.8056279	166.8747271	500.3190749	241.4542361
Col4a5	131.2822308	1.662323466	0.542554859	3.063880895	0.002184859	0.032894133	45.71418009	80.22823419	262.3624417	136.8240671
Slc43a3	151.2437049	1.757660516	0.573704904	3.0637014	0.00218617	0.032894133	48.05849701	89.8556223	128.1304948	338.9302055
Banf2	38.5004137	2.397428394	0.782602546	3.063404797	0.002188338	0.032894133	11.72158464	12.83651747	77.57560568	51.86794701
Nrcam	240.5117765	1.469280019	0.479782845	3.062385484	0.002195805	0.032944476	91.42836017	163.6655978	463.7103621	243.242786
Ror1	175.337624	1.530896178	0.499907731	3.062357477	0.00219601	0.032944476	79.70677554	100.5527202	354.7558597	166.3351404
Tenm4	1037.438139	1.072975229	0.350560616	3.060740934	0.0022079	0.033058966	684.5405428	652.5229714	1748.501854	1064.187189
Fhod3	425.0780703	1.135990975	0.371219774	3.060157498	0.002212206	0.033058966	257.874862	273.845706	697.3088151	471.2828979
Gpr1	90.58796148	1.686761128	0.551203472	3.060142423	0.002212318	0.033058966	39.85338777	45.99752094	165.6108436	110.8900936
Chst8	152.4020336	1.705689624	0.557358221	3.060311233	0.002211071	0.033058966	43.36986316	99.4830104	312.0456948	154.7095661
Nrn1	47.35524162	2.23849427	0.731717071	3.05923472	0.002219032	0.033126825	10.54942617	22.46390557	72.34578957	84.06184516
Hilpda	15513.38748	-1.151298039	0.376750353	-3.055864524	0.002244126	0.033468662	27058.10598	15731.15216	12298.78423	6965.507574
Thsd7a	343.5265405	1.375884667	0.450338675	3.055222085	0.002248939	0.033507656	135.9703818	246.0332515	640.6524739	351.4500548
Ptprcap	178.7325309	1.401214847	0.458856137	3.053712772	0.002260284	0.033643794	118.3880048	78.08881462	215.2940967	303.1592075
Atp2a3	268.3598377	1.822126863	0.59683611	3.052976911	0.002265834	0.0336935	99.63346942	136.922853	143.8199431	693.0630851
Ppfia4	126.0136301	1.514988769	0.496368614	3.052144567	0.002272126	0.033754143	76.19030014	54.55519925	156.8944834	216.4145375
Vegfd	47.22804014	2.34610334	0.768906831	3.051219272	0.002279141	0.033825377	11.72158464	19.25477621	47.93998104	109.9958187
Fam189a2	84.07183255	1.822118006	0.597392768	3.050117282	0.00228752	0.033916715	26.95964467	47.06723073	162.9959355	99.26451928
Adcy2	356.244558	1.204334935	0.395049128	3.048570039	0.002299333	0.034058732	196.9226219	234.2664438	610.1452133	383.6439529
Zdhhc15	85.15682935	1.723866892	0.5656198	3.047748491	0.002305628	0.034118819	36.33691238	42.78839157	157.7661194	103.735894
Mpv17	904.5343933	-0.968102528	0.317701343	-3.047209424	0.002309767	0.034146918	1288.202152	1106.079922	566.5634123	657.2920871
Dnah7a	278.2609262	1.300387746	0.426824055	3.046659929	0.002313993	0.034176248	152.3806003	169.0141467	508.163799	283.4851587
Hcar2	1216.155193	-1.147038764	0.376595252	-3.045813131	0.00232052	0.034206351	1982.119962	1369.22853	544.7725118	968.4997692
Gstt1	66.13379619	2.121714905	0.696549533	3.046035933	0.002318801	0.034206351	12.8937431	36.37013283	78.4472417	136.8240671
AI413582	1175.370684	-0.996370564	0.327285081	-3.044350693	0.002331831	0.034306733	1807.468351	1324.300719	712.9982635	856.7154007
Asic2	961.6116918	1.226200135	0.402759642	3.04449604	0.002330705	0.034306733	410.2554623	741.3088839	1704.920053	989.962368
Cxcl2	1565.756354	-0.950243261	0.312315703	-3.042572789	0.002345651	0.034476769	1823.87857	2303.085176	977.9756132	1158.086058
Col18a1	307.600251	1.281124807	0.421320556	3.040736538	0.002360002	0.034654293	161.757868	196.8266012	313.7889668	558.0275679
Dyrk2	83.01305743	2.34277708	0.770698039	3.039811913	0.002367259	0.034727399	11.72158464	42.78839157	56.65634123	220.8859123
Zbed3	68.09041214	1.862621758	0.612817309	3.039440517	0.00237018	0.034736812	22.27101081	36.37013283	103.7246863	109.9958187
Tmem106c	1416.79422	-0.952365794	0.313399792	-3.038820761	0.002375061	0.034774911	2128.63977	1607.773813	963.1578009	967.6054943
Ugcg	435.160338	1.161691869	0.382393018	3.037952613	0.002381914	0.03484178	239.1203266	298.4490312	471.5550862	731.5169079
Shisa9	109.4955584	1.654521677	0.54504289	3.035580701	0.00240073	0.035083338	44.54202162	60.97345799	214.4224607	118.0442932
Nckap5	731.68407	1.244008638	0.410010597	3.03408899	0.002412633	0.03522351	305.933359	562.6673491	1292.636216	765.4993559
Msantd3	97.78836718	1.634396846	0.538931566	3.032661196	0.002424076	0.035356713	36.33691238	58.83403841	138.590127	157.3923909
Chst2	124.2979941	1.758214248	0.579856677	3.032153148	0.00242816	0.03538242	35.16475391	78.08881462	126.3872227	257.5511852
Unc5c	239.88614	1.368027938	0.451331853	3.031091046	0.002436718	0.035473209	101.9777863	165.8050173	428.8449213	262.9168349
G0s2	1057.666083	-1.305182396	0.430778988	-3.029819078	0.002447003	0.03555502	1757.065537	1254.769583	346.9111355	871.9180748
Dach1	257.149713	1.46945528	0.48499217	3.02985362	0.002446723	0.03555502	84.39540939	188.2689229	471.5550862	284.3794336
Palmd	133.6140878	1.48496373	0.490333727	3.028475604	0.002457909	0.035679478	80.878934	59.9037482	233.5984531	160.0752158
Dlk1	75.31535083	1.918363331	0.633796771	3.026779905	0.002471739	0.035846089	22.27101081	40.64897199	154.2795754	84.06184516
Ano9	209.8253564	-1.3549175	0.448024012	-3.024207327	0.002492855	0.036117968	344.6145883	258.869769	148.1781232	87.63894495
Nop10	1867.834926	-0.968880414	0.320416402	-3.023816539	0.002496078	0.036130308	2480.287309	2464.611354	1028.530502	1497.910539
Mterf4	563.3414284	-1.017102154	0.336505643	-3.02254115	0.00250662	0.036181599	781.8296953	726.3329469	333.8365953	411.3664763
Phactr1	512.6414289	1.284006536	0.424759891	3.022899675	0.002503652	0.036181599	243.8089605	353.0042305	977.1039772	476.6485475
Cdh2	153.2233486	1.494134532	0.494333002	3.022526368	0.002506742	0.036181599	60.95224012	99.4830104	277.180254	175.2778899
Caln1	582.4789959	1.209417041	0.400175437	3.02221708	0.002509305	0.036184324	311.7941514	391.5137829	1070.369031	556.239018
Arfip2	3542.905266	-0.898559431	0.297487467	-3.020495086	0.002523618	0.036276007	4904.311012	4319.488129	2211.34058	2736.481342
Fbxl7	470.4815125	1.280867685	0.424084573	3.020311907	0.002525145	0.036276007	205.1277312	343.3768423	858.5614786	474.8599976
Col6a1	525.2404177	1.677365884	0.555312938	3.020577713	0.00252293	0.036276007	216.8493158	283.4730942	279.7951621	1320.844099
Fam19a5	110.5858359	1.817795205	0.601857697	3.020307314	0.002525183	0.036276007	26.95964467	70.60084609	222.2671848	122.5156679
Snx19	127.8504205	1.601500174	0.530470714	3.019017131	0.002535962	0.036362306	53.91928933	72.74026567	129.8737668	254.8683603
Pak3	71.74674906	1.892967576	0.627012612	3.019026315	0.002535885	0.036362306	22.27101081	38.50955241	139.461763	86.74467
Rsph14	105.6158263	1.741910909	0.577080166	3.018490342	0.002540375	0.036391349	33.99259545	63.11287757	212.6791886	112.6786435
Oxa1l	2464.340073	-0.899564119	0.298094206	-3.017717561	0.002546862	0.036450013	3392.226594	3025.139284	1560.228474	1879.765942
Pard3	54.36549581	2.063247564	0.684399585	3.014682664	0.002572483	0.036782157	14.06590157	27.81245452	91.52178199	84.06184516
Bmyc	35.11802735	2.595996507	0.861235156	3.014271408	0.002575973	0.036797538	7.032950783	12.83651747	39.22362085	81.37902031
Smcr8	1954.092788	-1.272021745	0.42205361	-3.013886661	0.002579241	0.036809736	2438.089605	3089.321871	634.5510218	1654.408655
Dscaml1	250.2844362	1.339797693	0.444821978	3.011986274	0.002595443	0.036971726	121.9044802	161.5261782	462.8387261	254.8683603
Fam213b	137.0326611	2.047267017	0.679688423	3.012066921	0.002594754	0.036971726	32.82043699	73.80997546	79.31887772	362.1813541
Tubg1	1969.960985	-0.894878645	0.297184592	-3.011187897	0.002602278	0.037034469	2781.532034	2342.664438	1362.367098	1393.28037
Col4a2	896.6190693	1.287697915	0.427816486	3.009930561	0.002613074	0.03715343	541.5372103	500.6241814	719.0997156	1825.21517
Cers3	150.3578542	1.446756381	0.480981605	3.007924558	0.002630384	0.037364694	71.50166629	89.8556223	271.9504379	168.1236903
Gm20767	486.347861	-1.061361214	0.352916849	-3.007397403	0.002634951	0.037394707	555.6031118	759.4939504	316.4038749	313.8905069
Pcnx2	117.318416	1.55702614	0.517857563	3.006668727	0.002641274	0.037449584	51.57497241	67.39171672	216.1657327	134.1412423
Smo	127.4442449	1.884167035	0.626855633	3.005743168	0.002649327	0.037528845	29.30396159	79.1585244	111.5694104	289.7450833
Praf2	2750.263151	-1.008993951	0.33583143	-3.00446552	0.002660479	0.037582042	4583.139593	2766.269515	1778.137479	1873.506017
Plch1	188.7559268	1.592209347	0.529879161	3.00485368	0.002657086	0.037582042	56.26360626	131.5743041	370.445308	196.7404887
Fignl2	36.33674876	2.380817153	0.792396884	3.004576621	0.002659508	0.037582042	10.54942617	12.83651747	55.78470521	66.17634619
0610009O20Rik	3775.562683	-0.926288711	0.308412565	-3.003407824	0.002669744	0.037592896	5783.42986	4111.96443	2601.833517	2605.022925
Eif1ad	4045.310363	-0.882173352	0.293739388	-3.00325182	0.002671113	0.037592896	5757.642374	4732.396108	2994.069725	2697.133245
Plcg2	402.4037862	1.214098253	0.404218742	3.003567439	0.002668344	0.037592896	171.1351357	313.4249682	514.2652512	610.7897898
Adgrl1	139.1735006	1.378202223	0.458804368	3.003899523	0.002665433	0.037592896	80.878934	73.80997546	188.2733801	213.7317127
Prlr	130.003404	1.838419279	0.612316988	3.002397966	0.002678618	0.037663734	24.61532774	88.78591251	251.9028095	154.7095661
Ccl17	240.8337314	1.615706693	0.538291289	3.001547168	0.002686114	0.037734335	143.0033326	94.13446145	549.1306919	177.0664398
Tg	589.8735612	1.028285015	0.342695923	3.000575572	0.002694699	0.037791076	349.3032222	426.8142059	703.4102673	879.9665493
Tgtp1	456.56696	1.713174467	0.570957505	3.000528854	0.002695112	0.037791076	169.9629772	256.7303494	239.6999052	1159.874608
Klrk1	68.70324965	1.849239194	0.616629883	2.998945147	0.002709161	0.037953151	35.16475391	24.60332515	87.16360189	127.8813176
Dhcr24	352.2304383	1.363524188	0.454800676	2.998069833	0.002716954	0.038027378	139.4868572	254.5909298	350.3976796	664.4462867
Gm12250	281.1799053	1.410018068	0.470475664	2.997005324	0.00272646	0.038125409	139.4868572	167.9444369	244.0580853	573.230242
Ttyh3	465.3867241	1.451099511	0.484309398	2.996224144	0.002733454	0.038188186	232.0873758	266.3577375	335.5798673	1027.521916
Hecw1	228.1613486	1.703322844	0.568800732	2.994586237	0.002748174	0.03832357	51.57497241	162.595888	480.2714464	218.2030874
Nr1h4	55.56541492	2.10254657	0.702106091	2.994628015	0.002747797	0.03832357	14.06590157	27.81245452	113.3126825	67.07062114
Cmah	354.6416608	1.126587991	0.376667674	2.990933572	0.00278126	0.038749509	188.7175127	256.7303494	441.9194616	531.1993194
Mbnl1	2067.718755	1.19065492	0.398213159	2.989993906	0.00278983	0.038762617	920.1443941	1599.216135	1980.357035	3771.157458
Gm5622	78.565888	1.964777931	0.657080933	2.99016123	0.002788302	0.038762617	36.33691238	27.81245452	183.043564	67.07062114
Nlrp4b	36.85677294	2.602042803	0.870135239	2.99038895	0.002786224	0.038762617	4.688633855	16.04564684	80.19051374	46.50229732
Tnfrsf19	118.5157082	1.824819499	0.610415287	2.989472149	0.002794599	0.038793517	29.30396159	74.87968525	254.5177175	115.3614684
Nkiras2	1820.27044	-1.008868609	0.337622428	-2.988156368	0.002806659	0.038889036	2631.495751	2232.48433	934.3938123	1482.707865
Zfp623	929.570284	-0.971362004	0.325130182	-2.98760945	0.002811686	0.038889036	1271.791933	1190.586995	537.7994237	718.1027836
Tubb4b	23978.32798	-0.911501911	0.305069973	-2.987845387	0.002809516	0.038889036	36471.7106	26150.12551	17858.07876	15433.39706
Pla2g4a	205.8442225	1.263217209	0.422742584	2.988147532	0.00280674	0.038889036	100.8056279	141.2016922	271.9504379	309.4191322
Rpsa	31517.93706	-1.027548114	0.343989115	-2.987152994	0.002815888	0.038900277	53072.99092	31508.30184	23942.09817	17548.35731
Casp12	108.3187568	1.996423909	0.668378336	2.986966814	0.002817603	0.038900277	24.61532774	62.04316778	82.8054218	263.8111098
Gapdh	6615.507746	-1.026447021	0.343724825	-2.986246398	0.00282425	0.038921533	11386.34732	6362.633826	4161.190354	4551.859488
Edar	87.60578207	1.86082219	0.623130766	2.986246692	0.002824247	0.038921533	32.82043699	42.78839157	196.1181043	78.69619547
Cxcr1	44.29885461	-2.141685302	0.717348947	-2.985555787	0.002830635	0.03897429	73.84598322	70.60084609	13.07454028	19.67404887
Oxnad1	1368.603335	-0.92411271	0.309607559	-2.9847873	0.002837756	0.039037069	1595.307669	1989.660208	901.2716436	988.1738181
Ppp1r16b	238.3953398	1.182800187	0.396344491	2.984273059	0.00284253	0.039058049	154.7249172	136.922853	303.3293346	358.6042543
Gbp4	379.5977498	1.312117608	0.439707208	2.984071182	0.002844406	0.039058049	175.8237696	259.9394788	357.3707678	725.2569832
Kcnj15	41.88335808	2.478329918	0.830641551	2.983633453	0.002848478	0.039078758	9.37726771	16.04564684	37.48034881	104.630169
Col9a1	51.31282628	2.129776143	0.714092261	2.982494364	0.002859099	0.039189199	21.09885235	17.11535663	110.6977744	56.33932175
Rsrp1	3857.232144	-0.95521661	0.320363816	-2.981661979	0.002866883	0.03926059	5638.082211	4540.918055	2148.582787	3101.345521
Ccbe1	449.917246	1.107620513	0.371761289	2.979386361	0.002888263	0.039488441	297.7282498	272.7759963	740.8906161	488.2741219
Mdga2	679.7599085	1.185989352	0.398071203	2.979339734	0.002888703	0.039488441	342.2702714	487.7876639	1229.006787	659.974912
Pmm2	1748.052174	-0.931078148	0.312697919	-2.977564265	0.002905487	0.039682291	2642.045177	1944.732397	1211.574066	1193.857056
Ceacam16	294.1703409	-1.190336799	0.399833118	-2.977084055	0.002910042	0.039708919	413.7719377	404.3503003	139.461763	219.0973624
Elob	4304.599567	-0.951974795	0.319865982	-2.976167676	0.002918752	0.039729989	6845.405428	4505.617632	3062.928971	2804.446238
Naxd	1691.787748	-0.914384316	0.307242574	-2.976098991	0.002919406	0.039729989	2401.752692	2019.612082	1063.395943	1282.390276
Bpifb2	23.25706141	3.254679653	1.093588926	2.9761454	0.002918964	0.039729989	2.344316928	6.418258736	61.01452133	23.25114866
Ilk	2633.730419	-0.899192874	0.302216571	-2.975326176	0.002926772	0.039794696	3646.584981	3211.268787	1625.601175	2051.466732
St18	315.8145171	1.588102046	0.534156634	2.973101794	0.002948067	0.040048513	79.70677554	235.3361536	643.267382	304.9477574
Tex19.1	3610.253372	-0.926442185	0.311687117	-2.972346733	0.002955327	0.040092729	5309.877841	4152.613402	2819.742521	2158.779726
Ap1s3	129.9393815	1.59451723	0.53647414	2.972216387	0.002956582	0.040092729	45.71418009	83.43736356	248.4162654	142.1897168
Leng8	2385.09611	-1.244624354	0.418922023	-2.971016767	0.002968156	0.040207605	3742.701975	2966.305246	787.9589611	2043.418257
S100a8	20928.08126	-0.909916867	0.306287647	-2.970791921	0.00297033	0.040207605	24617.67206	30017.1264	16795.55445	12281.97214
Cpxm2	84.98502612	1.702757385	0.573456411	2.969288252	0.002984905	0.040369046	31.64827852	48.13694052	106.3395943	153.8152911
Rrad	3259.526204	-0.891387933	0.300302986	-2.968295266	0.002994565	0.040463797	4764.824155	3706.54442	2181.704955	2385.031288
Unc13b	229.811231	1.482998715	0.499841928	2.966935406	0.003007841	0.040571256	76.19030014	165.8050173	436.6896455	240.5599611
Nyap2	138.7950874	1.621269876	0.546443564	2.966948435	0.003007714	0.040571256	51.57497241	84.50707335	287.6398862	131.4584174
Trhde	228.2675638	1.638100908	0.552249806	2.966231747	0.003014732	0.040628249	52.74713087	169.0141467	446.2776417	245.0313359
Creb3l1	115.6044015	1.448639329	0.488529308	2.965306901	0.003023811	0.040682257	59.78008165	64.18258735	156.0228474	182.4320895
Chrm2	99.5911112	1.756658819	0.592409138	2.965279747	0.003024078	0.040682257	36.33691238	54.55519925	212.6791886	94.79314454
Pank4	934.2591114	-1.052643976	0.355173802	-2.963743299	0.003039217	0.040782173	1421.828217	1099.661663	473.2983583	742.2482072
Gimap1	155.5417954	1.519026853	0.512548305	2.963675496	0.003039887	0.040782173	78.53461707	82.36765377	144.6915791	316.5733318
Tox2	102.0210566	1.770984958	0.597611088	2.963440598	0.003042208	0.040782173	28.13180313	64.18258735	203.0911924	112.6786435
Neurl1b	47.48385821	2.09506227	0.706816077	2.964084064	0.003035853	0.040782173	21.09885235	14.97593705	67.11597346	86.74467
Elovl1	1319.527215	-0.948699181	0.320353457	-2.961413902	0.003062301	0.040836038	1973.914853	1502.942254	819.3378578	981.9138934
Rpl26	6993.224505	-0.850385421	0.287082653	-2.962162337	0.003054867	0.040836038	9517.926726	8475.31066	4631.002169	5348.658467
Stip1	11423.0783	-0.836302565	0.282363543	-2.961793706	0.003058526	0.040836038	15713.95637	13574.61723	8261.366187	8142.373406
Gxylt2	163.7223384	1.379565179	0.465828063	2.961532993	0.003061117	0.040836038	71.50166629	110.1801083	270.2071659	203.0004133
Cd2	83.65878666	1.864763775	0.62946962	2.962436494	0.003052148	0.040836038	28.13180313	43.85810136	79.31887772	183.3263644
Rhag	29.77108049	2.601979986	0.878547393	2.961684259	0.003059614	0.040836038	9.37726771	7.487968525	58.39961327	43.81947248
Dqx1	124.5957618	-1.44073814	0.486867054	-2.959202373	0.003084365	0.041094308	214.5049989	149.7593705	69.73088151	64.38779629
Rab38	92.95779831	1.807330458	0.610812	2.958898086	0.003087412	0.04109898	25.7874862	56.69461883	187.4017441	101.9473441
Igf2r	501.5600884	1.073156998	0.362858327	2.95750963	0.003101351	0.041248504	358.6804899	287.7519333	565.6917763	794.1161543
Tmem108	279.2214232	1.354367131	0.457987765	2.957212475	0.003104341	0.041252283	114.8715294	198.9660208	516.8801592	286.1679835
Ctsc	918.8176031	1.355748852	0.458501551	2.956912248	0.003107365	0.041256501	368.0577576	664.2897791	744.3771602	1898.545716
Inpp4b	728.1797201	1.165680785	0.394300893	2.956322964	0.003113309	0.04129944	346.9589053	550.9005415	1271.716952	743.1424822
C330021F23Rik	12581.05326	-0.908036306	0.307488605	-2.953073029	0.003146275	0.041628061	19165.96304	13663.40314	9428.486817	8066.360035
Lysmd2	88.15903672	2.057530046	0.696724682	2.953146484	0.003145527	0.041628061	21.09885235	47.06723073	65.37270142	219.0973624
Thnsl2	32.58548147	2.456371802	0.831728186	2.953334807	0.003143608	0.041628061	9.37726771	10.69709789	58.39961327	51.86794701
Dpp7	520.1027191	-1.097542472	0.371809988	-2.951890776	0.003158346	0.04171535	875.6023724	542.3428631	317.2755109	345.1901301
Dcc	601.5746602	1.246340162	0.422199114	2.952019844	0.003157026	0.04171535	280.1458728	433.2324646	1133.998461	558.9218428
Dok5	139.6945866	1.665976365	0.564539945	2.951033636	0.003167124	0.041795072	36.33691238	97.34359082	263.2340777	161.8637657
Sgce	151.0600699	1.398871301	0.474493101	2.948138336	0.00319694	0.041970504	63.29655704	102.6921398	238.8282692	199.4233135
Nell2	215.6943482	1.436660012	0.48715063	2.949108396	0.003186922	0.041970504	91.42836017	141.2016922	425.3583772	204.7889632
Col6a2	490.6655954	1.476347952	0.50076377	2.948192424	0.00319638	0.041970504	244.9811189	273.845706	325.9918711	1117.843686
Dpys	83.131993	1.805919776	0.612493778	2.948470404	0.003193507	0.041970504	24.61532774	49.20665031	162.1242995	96.58169444
Rfx8	76.25730022	1.832446992	0.621557283	2.948154645	0.003196771	0.041970504	30.47612006	36.37013283	160.3810275	77.80192052
Derl3	75.39643987	2.012597304	0.682371899	2.949414104	0.003183771	0.041970504	37.50907084	22.46390557	62.75779336	178.8549897
Tm6sf1	242.7165222	1.159626962	0.393478901	2.947113449	0.003207555	0.042073626	141.8311741	158.3170488	309.4307867	361.2870792
Dthd1	65.02755959	2.009762272	0.682832192	2.943274051	0.003247608	0.042562373	15.23806003	36.37013283	132.4886749	76.01337062
Mrps31	1568.502187	-0.901040255	0.306339782	-2.941309974	0.003268273	0.042575338	1966.881902	2119.095093	1215.06061	972.971144
Ppif	6168.116078	-0.870200812	0.295837763	-2.941479824	0.003266481	0.042575338	8845.107768	7102.873001	4685.043602	4039.439942
H2-M3	228.3579205	1.31246896	0.446066439	2.942317209	0.00325766	0.042575338	123.0766387	139.0622726	230.983545	420.3092258
Cables1	173.226073	1.330021744	0.452266425	2.940792572	0.003273737	0.042575338	89.08404325	108.0406887	296.3562464	199.4233135
Klrb1b	78.68353902	1.702656629	0.578871828	2.941336144	0.003267997	0.042575338	38.6812293	35.30042305	95.87996208	144.8725417
Spag6	82.91761299	1.736589615	0.59030245	2.941864149	0.00326243	0.042575338	30.47612006	45.99752094	159.5093915	95.68741949
Daw1	77.4574706	1.74070438	0.591510958	2.94281003	0.003252479	0.042575338	32.82043699	38.50955241	148.1781232	90.3217698
Kcnj16	66.71436521	1.914949368	0.651165071	2.940804803	0.003273608	0.042575338	28.13180313	27.81245452	142.9483071	67.96489609
Gbp10	132.4079001	1.991929623	0.677255855	2.941177412	0.003269672	0.042575338	28.13180313	78.08881462	87.16360189	336.2473806
Nupr1	1143.304751	-1.044258889	0.355254312	-2.939468579	0.003287756	0.042720236	1949.299525	1130.683247	765.2964246	727.9398081
Idh3g	4131.002181	-0.933417751	0.317574199	-2.939211547	0.003290484	0.042720236	6482.036305	4363.34623	2686.38221	2992.243978
Edil3	374.6134555	1.378420501	0.469143364	2.938164763	0.003301615	0.04282827	133.6260649	282.4033844	709.5117194	372.9126535
Iqgap2	549.6324984	1.052469651	0.358355936	2.936939354	0.003314689	0.042950849	298.9004083	416.117108	829.79749	653.7149873
Dach2	290.5622749	1.232526615	0.419690508	2.936751228	0.003316701	0.042950849	137.1425403	209.6631187	487.2445346	328.1989061
Sytl4	21.24805008	3.084754712	1.05102415	2.93499889	0.003335489	0.043157488	4.688633855	4.278839157	33.99380474	42.03092258
Trip12	982.4089288	0.934828082	0.318739611	2.932889576	0.003358233	0.043382205	731.4268814	618.2922582	1173.222081	1406.694494
Cd200	167.5344556	1.425507934	0.486046981	2.93286038	0.003358549	0.043382205	84.39540939	97.34359082	167.3541156	321.0447065
Tas1r3	125.650318	-1.638150314	0.558790686	-2.931599174	0.003372217	0.043464536	264.9078128	115.5286572	47.93998104	74.22482072
Gimap6	214.5937829	1.554972213	0.530438751	2.931483062	0.003373478	0.043464536	93.7726771	124.0863356	163.8675716	476.6485475
Zfp804a	106.5859434	1.766329608	0.602520387	2.931568202	0.003372553	0.043464536	29.30396159	67.39171672	219.6522768	109.9958187
Krtcap2	1885.230284	-0.996533202	0.340011472	-2.930881118	0.003380021	0.043512061	2642.045177	2381.173991	951.8265327	1565.875435
Ptges	15825.35109	-0.848614219	0.28985197	-2.927750391	0.00341424	0.043805703	22321.41363	18378.68389	12073.90213	10527.40469
Slit1	143.6549395	1.53218298	0.523332566	2.927742468	0.003414327	0.043805703	46.88633855	100.5527202	251.9028095	175.2778899
Upb1	37.04425254	2.414446862	0.824601238	2.928017506	0.003411308	0.043805703	10.54942617	12.83651747	84.54869384	40.24237268
Zcchc3	47.16918117	2.434460212	0.83148933	2.92783097	0.003413356	0.043805703	4.688633855	24.60332515	61.01452133	98.37024433
Gtf2a1l	74.67211852	2.047674183	0.699691187	2.926539908	0.003427555	0.043938434	15.23806003	42.78839157	168.2257517	72.43627083
Zfp94	333.5285408	-1.075644632	0.368090455	-2.922229083	0.003475358	0.044343491	500.511664	404.3503003	206.5777365	222.6744622
Cd33	424.7744831	-1.035718146	0.354472626	-2.9218565	0.003479518	0.044343491	582.5627565	559.4582198	243.1864493	313.8905069
Lrch1	509.2373598	0.9946899	0.340380011	2.922292343	0.003474652	0.044343491	321.1714191	359.4224892	733.0458919	623.3096391
Ccdc171	512.4172931	1.140485922	0.390308026	2.922015038	0.003477748	0.044343491	241.4646435	397.9320416	826.3109459	583.9615414
Sugct	788.4891811	1.23428015	0.422318647	2.922627638	0.003470913	0.044343491	345.7867468	594.7586428	1477.423052	735.9882826
Atp8b3	50.39589467	1.999183931	0.684201793	2.921921501	0.003478792	0.044343491	21.09885235	19.25477621	93.26505403	67.96489609
Fbxw28	38.69100464	2.348254632	0.80346119	2.922673382	0.003470404	0.044343491	8.205109246	17.11535663	77.57560568	51.86794701
Ddit3	937.8488761	-1.043340838	0.35720016	-2.920885698	0.003490379	0.044444737	1583.586085	942.4143243	645.010654	580.3844416
Gapdhs	264.1847497	-1.124283735	0.385160535	-2.919000343	0.003511558	0.04452843	382.1236592	342.3071326	151.6646673	180.6435396
Mea1	5520.240205	-1.096559181	0.375657187	-2.9190422	0.003511087	0.04452843	9914.116286	5131.397859	4193.440887	2842.005786
Cdh1	412.4705095	1.22860441	0.420796065	2.919714587	0.003503521	0.04452843	198.0947804	295.2399018	747.8637042	408.6836515
Pde8b	269.0865411	1.283334077	0.439564413	2.919558635	0.003505275	0.04452843	120.7323218	192.5477621	472.4267223	290.6393583
Oacyl	80.45879543	1.72684132	0.591551057	2.919175447	0.003509586	0.04452843	33.99259545	40.64897199	157.7661194	89.42749485
Nxt1	2244.522754	-0.913337058	0.312948425	-2.918490669	0.003517304	0.044564213	3345.340256	2519.166554	1697.946965	1415.637243
Ttc17	3499.45825	-0.847497818	0.290420512	-2.918174801	0.003520869	0.044572332	4431.931151	4565.521381	2288.04455	2712.335919
Lilr4b	1458.093272	-1.143293269	0.391896883	-2.91733188	0.003530399	0.044577119	2081.753432	1932.965589	566.5634123	1251.090653
Psmb8	2021.69617	0.909449829	0.311723647	2.917487452	0.003528639	0.044577119	1536.699746	1272.954649	2306.348906	2970.781379
Glt8d2	66.1707078	1.836029492	0.629451206	2.916873419	0.003535592	0.044577119	25.7874862	32.09129368	129.0021308	77.80192052
Asb12	72.2059176	1.951022642	0.668880261	2.916848882	0.00353587	0.044577119	16.41021849	42.78839157	145.5632152	84.06184516
Cyp2c40	25.41972801	3.003727298	1.029542906	2.91753484	0.003528102	0.044577119	7.032950783	4.278839157	67.11597346	23.25114866
Lhfpl2	724.4662047	0.966965088	0.331555505	2.91645011	0.003540393	0.044579984	474.7241778	505.9727303	832.4123981	1084.755513
Gpr45	66.23070321	1.889278351	0.647831084	2.916313216	0.003541947	0.044579984	18.75453542	37.43984262	123.7723147	84.95612011
Slc5a8	61.38355821	2.113243688	0.724705979	2.916001455	0.003545489	0.044587735	11.72158464	34.23071326	131.6170389	67.96489609
Phyhipl	43.7232504	2.147622731	0.736570752	2.9157046	0.003548863	0.044593384	12.8937431	19.25477621	81.93378578	60.8106965
Jph1	240.4727667	1.414555347	0.485646446	2.912726656	0.003582881	0.044958709	73.84598322	188.2689229	326.8635071	372.9126535
Itga4	250.6381714	1.678165463	0.576165784	2.912643391	0.003583836	0.044958709	85.56756785	152.9684999	160.3810275	603.6355902
Tmprss2	28.6074032	2.799399862	0.961297073	2.912106925	0.003589997	0.044998962	4.688633855	9.627388103	70.60251753	29.5110733
Lactbl1	34.90719811	2.497438194	0.857781177	2.911509673	0.003596868	0.045032763	7.032950783	13.90622726	78.4472417	40.24237268
Gpr174	33.64999098	2.86011803	0.982399641	2.911358994	0.003598603	0.045032763	1.172158464	14.97593705	53.16979715	65.28207124
Trim44	285.7683644	1.603668908	0.550935357	2.910811381	0.003604916	0.045069704	77.36245861	205.3842795	239.6999052	620.6268143
Clec4b1	63.00014991	1.90871158	0.655781638	2.910590155	0.003607469	0.045069704	17.58237696	35.30042305	115.0559545	84.06184516
Tmem173	2949.867081	-0.858531439	0.294995936	-2.910316158	0.003610633	0.045072293	4033.397274	3571.760986	1921.957422	2272.352644
Rcl1	1685.073898	-0.867849216	0.298390035	-2.908439008	0.00363238	0.045256043	2307.980015	2046.354827	1134.870097	1251.090653
Vcan	323.5053109	1.239031853	0.426029194	2.908326168	0.003633691	0.045256043	144.175491	240.6847026	356.4991317	552.6619182
Mansc1	50.80115237	2.085538334	0.717104385	2.908277201	0.00363426	0.045256043	14.06590157	24.60332515	103.7246863	60.8106965
Klk10	1421.51882	-0.92805069	0.319140155	-2.907972177	0.003637807	0.045263228	1999.702339	1727.58131	1123.538828	835.2528019
Loxl2	509.9819053	1.206993269	0.415310224	2.906245018	0.003657949	0.045402653	297.7282498	318.7735172	457.6089099	965.8169444
Thsd1	136.6082114	1.735438489	0.597139199	2.906254509	0.003657838	0.045402653	33.99259545	91.99504188	132.4886749	287.9565334
Aldh1a7	37.11570148	2.528695335	0.870044612	2.906397327	0.003656169	0.045402653	4.688633855	17.11535663	47.06834502	79.59047042
Gadd45b	1386.915921	-1.011063588	0.34795935	-2.90569455	0.00366439	0.04542307	2330.251026	1377.786209	925.6774521	913.9489974
Sostdc1	17.24194215	3.508888662	1.20763166	2.905595124	0.003665554	0.04542307	2.344316928	3.209129368	37.48034881	25.93397351
Malrd1	2479.160553	-0.839567458	0.288975971	-2.905319274	0.003668787	0.045426194	3318.380611	3043.32435	1748.501854	1806.435396
Ctse	2170.957614	-0.904734945	0.311465381	-2.904768882	0.003675244	0.045469209	2956.183646	2704.226347	1278.69004	1744.730425
Gprc5a	15441.6503	-0.830854849	0.286119069	-2.903877931	0.003685718	0.045561816	21734.16224	17804.24973	10979.99893	11248.1903
Cdc37l1	7869.473028	-0.879005245	0.302756603	-2.90333963	0.00369206	0.045603225	9714.849348	10675.7037	4678.070514	6409.268556
Il1rapl2	969.2744222	1.194177995	0.41137619	2.902885541	0.003697417	0.045632418	404.39467	774.4698874	1713.636413	984.5967183
Rbp1	208.9550363	1.201986647	0.414256857	2.901549192	0.003713225	0.04579043	118.3880048	134.7834334	257.1326256	325.5160812
Cnksr1	520.0618618	-1.054517119	0.363537995	-2.900706758	0.003723221	0.045860878	841.609777	562.6673491	313.7889668	362.1813541
Shmt2	11339.15312	-0.88658096	0.30565846	-2.900560842	0.003724955	0.045860878	17026.77384	12408.63356	8625.710043	7295.49503
Nr5a2	188.0643903	1.42666158	0.491963189	2.89993563	0.003732393	0.045915362	106.6664202	97.34359082	376.5467602	171.7007901
Wdr90	563.5885923	-1.015837572	0.350417569	-2.89893448	0.003744331	0.045921278	870.9137386	637.5470344	341.6813194	404.2122767
H2-Q6	1468.039029	1.061301565	0.366106849	2.898884762	0.003744925	0.045921278	958.8256234	943.4840341	1371.083458	2598.763
Wbscr17	564.4376817	1.156566863	0.398915989	2.899274272	0.003740276	0.045921278	287.1788236	411.8382689	998.0232417	560.7103927
Igf1	281.8094067	1.883539978	0.64967306	2.899212074	0.003741018	0.045921278	42.1977047	197.896311	205.7061005	681.4375107
Rab3c	163.6291349	1.471924416	0.507936565	2.897850868	0.003757292	0.046035888	60.95224012	112.3195279	305.0726066	176.1721649
Fry	521.2637815	1.081933238	0.373396828	2.897542662	0.003760986	0.046044133	335.2373206	333.7494542	878.6091071	537.459244
Vit	142.4129816	1.42954555	0.493446776	2.897061285	0.003766762	0.046077834	62.12439858	91.99504188	252.7744455	162.7580406
Efnb1	133.0145878	1.779066673	0.614215328	2.896486937	0.003773664	0.046125244	37.50907084	82.36765377	106.3395943	305.8420324
Mthfsd	840.9385692	-1.046711467	0.361537447	-2.895167502	0.003789563	0.046137208	1383.146987	883.5802859	629.3212057	467.7057981
Xrcc2	832.7163686	-0.907677264	0.313431789	-2.895932374	0.003780339	0.046137208	1103.001114	1069.709789	548.2590559	609.8955149
Xrcc6	3498.214682	-0.82488552	0.284898884	-2.895362415	0.00378721	0.046137208	4651.124784	4292.745384	2551.278627	2497.709931
Dnajc6	77.45279147	1.719410532	0.593893476	2.895149723	0.003789777	0.046137208	29.30396159	42.78839157	143.8199431	93.89886959
Prmt8	80.52631231	1.898647369	0.655742227	2.89541727	0.003786548	0.046137208	18.75453542	49.20665031	165.6108436	88.5332199
Cd209f	83.46460415	2.526342767	0.872910846	2.894158984	0.003801756	0.046246103	12.8937431	36.37013283	26.14908057	258.4454601
Polm	959.3152941	-1.02408796	0.353886633	-2.893830577	0.003805735	0.04625758	1478.091823	1094.313114	502.9339829	761.9222561
Cadm2	737.0065585	1.331088248	0.460025394	2.893510371	0.003809617	0.046267876	252.0140697	586.2009645	1403.33399	706.4772093
Ppox	472.2572525	-1.062558237	0.36746037	-2.891626757	0.00383253	0.046432445	761.9030014	515.6001184	281.5384341	329.987456
Slc25a21	708.0143004	1.201744037	0.415545739	2.891965728	0.003828397	0.046432445	318.8271021	539.1337338	1291.76458	682.3317857
Cntn1	271.1899304	1.242967772	0.429885096	2.891395362	0.003835353	0.046432445	161.757868	160.4564684	492.4743507	270.0710344
Rubcnl	58.93489223	1.901503214	0.657641203	2.891399148	0.003835307	0.046432445	17.58237696	32.09129368	101.1097782	84.95612011
Dock4	922.5100029	1.029260136	0.356096552	2.890396242	0.003847565	0.046440125	554.4309534	658.9412302	1533.207757	943.4600707
Myo5b	213.4325746	1.364574374	0.472114466	2.890346455	0.003848175	0.046440125	86.73972632	151.8987901	385.2631204	229.8286618
Cnih3	93.55956849	1.653560599	0.571975085	2.890966132	0.003840595	0.046440125	41.02554623	49.20665031	186.5301081	97.47596939
Plppr5	110.0901783	1.856310308	0.642149476	2.890776021	0.003842919	0.046440125	23.44316928	71.67055588	238.8282692	106.4187189
Akr1d1	1456.057731	-0.951534902	0.329338572	-2.889230063	0.003861864	0.04656846	1846.14958	1992.869337	794.9320493	1190.279956
Srpx2	80.90280295	1.692121443	0.586092696	2.887122555	0.003887828	0.046819094	43.36986316	33.16100347	93.26505403	153.8152911
Tusc1	64.88220787	1.754146138	0.607592347	2.887044491	0.003888792	0.046819094	30.47612006	28.88216431	108.9545024	91.21604475
Chchd5	917.7492338	-1.005191893	0.34825803	-2.886342326	0.00389748	0.046849675	1489.813407	960.5993907	658.0851943	562.4989426
Pmp22	581.9663376	1.120816963	0.38831299	2.886375146	0.003897073	0.046849675	322.3435775	410.7685591	575.2797725	1019.473441
Ankrd44	525.1166071	0.987645677	0.34232378	2.885121444	0.003912627	0.04698251	358.6804899	345.5162619	780.1142369	616.1554395
Cd79a	91.20402665	1.667801701	0.578103183	2.884955056	0.003914695	0.04698251	44.54202162	42.78839157	93.26505403	184.2206394
Lancl1	1950.284107	-0.863564629	0.299492353	-2.883427979	0.003933726	0.047162949	2684.242882	2350.152407	1486.139412	1280.601726
E330014E10Rik	22.3078773	2.978719737	1.033199672	2.88300492	0.003939013	0.047162949	4.688633855	5.348548946	49.68325308	29.5110733
F9	19.0317594	3.398975247	1.178929797	2.883102332	0.003937795	0.047162949	1.172158464	5.348548946	40.09525687	29.5110733
Pros1	404.79888	1.169948415	0.4059997	2.881648473	0.003956008	0.047328129	202.7834142	295.2399018	422.7434692	698.4287348
Arhgap40	66.62179911	1.820047945	0.631652125	2.881408728	0.003959019	0.047328129	23.44316928	35.30042305	127.2588588	80.48474536
Ppargc1a	156.0734179	1.526470445	0.529952723	2.880389852	0.003971837	0.047444154	51.57497241	109.1103985	295.4846104	168.1236903
Kcnh5	217.775924	1.444890666	0.501736907	2.87977752	0.003979559	0.047462	80.878934	152.9684999	427.1016493	210.1546129
Tnfaip8l3	40.84799377	2.149737949	0.746490148	2.879794132	0.003979349	0.047462	12.8937431	17.11535663	63.62942938	69.75344598
Dnah11	262.7817195	1.375824833	0.477841975	2.879246497	0.003986266	0.047504825	99.63346942	192.5477621	493.3459867	265.5996597
Zfp521	261.648971	1.312820508	0.456008314	2.878939854	0.003990144	0.04751389	105.4942617	194.6871816	459.352182	287.0622585
Tecpr2	35455.83637	-0.863136828	0.299929142	-2.877802473	0.004004558	0.047648301	53139.80395	38373.69927	25730.69528	24579.14696
Znrd1	1618.29328	-0.945140713	0.328467015	-2.877429603	0.004009294	0.047667436	2360.727146	1899.804586	1300.48094	912.1604475
Veph1	406.2830065	1.12873128	0.392446066	2.876143698	0.004025664	0.047824763	189.8896711	319.843227	507.292163	608.106965
Cd226	98.51596062	1.728983167	0.601556772	2.874181203	0.004050765	0.048053605	26.95964467	64.18258735	112.4410464	190.480564
Cdh26	27.04921417	2.854292436	0.993092789	2.874144759	0.004051232	0.048053605	2.344316928	10.69709789	54.91306919	40.24237268
Icos	93.73515023	1.613359889	0.561451923	2.873549492	0.004058875	0.048106819	53.91928933	38.50955241	106.3395943	176.1721649
Rapgef4	253.2332098	1.245669144	0.433612747	2.872768738	0.004068919	0.048164021	145.3476495	155.1079194	457.6089099	254.8683603
Ism1	93.53678092	1.697172985	0.590800902	2.872664852	0.004070257	0.048164021	28.13180313	59.9037482	174.3272038	111.7843686
Spats2l	74.26128281	1.738238357	0.605143924	2.872437925	0.004073181	0.048164021	23.44316928	44.92781115	113.3126825	115.3614684
Pced1a	455.125836	-1.150714797	0.40083172	-2.870817703	0.004094116	0.048299156	702.1229198	553.039961	200.4762844	364.864179
Nprl2	593.5436277	-1.017932533	0.354559522	-2.870977846	0.004092042	0.048299156	952.964831	636.4773246	395.7227526	389.0096026
Stox1	5435.151173	-0.8167088	0.284479991	-2.870883105	0.004093269	0.048299156	6471.486878	7395.973483	3961.585706	3911.558625
Synm	127.8483525	1.860606063	0.648273158	2.870095792	0.004103475	0.048372127	24.61532774	85.57678314	115.9275905	285.2737086
Rnls	160.4758043	1.391651627	0.485040324	2.869146251	0.004115814	0.048442659	66.81303243	110.1801083	279.7951621	185.1149143
Tspan32	72.06919797	1.782715359	0.621321966	2.869229572	0.00411473	0.048442659	32.82043699	32.09129368	76.70396967	146.6610916
Dner	362.4239512	1.378400674	0.480535518	2.868467828	0.004124651	0.048509211	138.3146987	264.2183179	724.3295317	322.8332564
Amph	151.4244985	1.566539744	0.54672124	2.865335438	0.004165677	0.048953934	45.71418009	106.9709789	290.2547943	162.7580406
Nectin3	81.31119376	1.894938345	0.66139033	2.865083232	0.004168997	0.048955196	15.23806003	53.48548946	142.9483071	113.5729185
Cd86	227.9075856	1.164702433	0.406580292	2.864630818	0.004174957	0.048955862	132.4539064	148.6896607	274.565346	355.9214295
Tnr	207.3434926	1.391737171	0.485892869	2.864288118	0.004179477	0.048955862	83.22325093	145.4805313	389.6213005	211.0488878
Kctd12	706.8507373	1.423563104	0.497036029	2.864104456	0.004181901	0.048955862	301.2447252	466.3934681	472.4267223	1587.338034
Fads2	53.82298854	2.10716646	0.73562271	2.864466297	0.004177126	0.048955862	9.37726771	31.02158389	83.67705782	91.21604475
Homer2	145.2094406	1.464430874	0.511477429	2.863138804	0.004194668	0.049067632	65.64087397	88.78591251	281.5384341	144.8725417
Atp5j2	6424.259914	-0.825096356	0.288323736	-2.861701109	0.004213741	0.049123524	8534.485775	7891.249115	5047.644186	4223.660582
Cmya5	232.067868	1.635508713	0.571432642	2.862119859	0.004208177	0.049123524	62.12439858	163.6655978	188.2733801	514.2080954
Cdca7l	63.82435959	1.774418589	0.6199856	2.862031939	0.004209345	0.049123524	23.44316928	34.23071326	103.7246863	93.89886959
Otogl	84.4603978	1.867229162	0.652520436	2.861564267	0.00421556	0.049123524	22.27101081	50.27636009	183.9152	81.37902031
Slc26a7	61.91896886	1.95607742	0.683447055	2.862076012	0.00420876	0.049123524	16.41021849	34.23071326	126.3872227	70.64772093
Nxf1	1698.582395	-0.8470561	0.296054317	-2.861150986	0.00422106	0.049150033	2119.262502	2247.460267	1149.687909	1277.918901
Paxx	572.7108767	-1.143978229	0.40012668	-2.859040116	0.004249251	0.049423497	1046.737508	530.5760555	382.6482123	330.8817309
Fam193b	1065.525248	-0.949663351	0.332177039	-2.858907266	0.00425103	0.049423497	1667.981494	1140.310635	733.9175279	719.8913335
Swi5	7854.182791	-0.884725167	0.30957579	-2.857862906	0.004265046	0.049548654	11069.86453	9309.684296	6437.032	4600.150335
Acsm2	46.20727302	2.165320918	0.757883089	2.857064566	0.004275789	0.04963562	18.75453542	14.97593705	104.5963223	46.50229732
Suv39h1	6489.884571	-0.80379073	0.281493122	-2.855454246	0.004297531	0.04977563	8215.658672	8289.181157	4494.155314	4960.543139
Abcg1	635.7908555	1.038060633	0.363537159	2.85544574	0.004297647	0.04977563	335.2373206	497.415052	732.1742559	978.3367936
Spock3	268.6221332	1.452261589	0.508578828	2.855528991	0.00429652	0.04977563	93.7726771	193.6174719	545.6441479	241.4542361
Rdm1	1545.234969	-0.960141926	0.336279883	-2.855186925	0.004301151	0.049778388	2357.210671	1725.44189	1227.263515	871.0237998
Nhs	170.0945029	1.532266353	0.536799375	2.854448838	0.004311158	0.049856345	51.57497241	123.0166258	324.248599	181.5378145
Adgra2	168.9195123	1.622723441	0.56865875	2.853597946	0.00432272	0.04995216	70.32950783	95.20417124	122.0290427	388.1153276
Clec2i	20.82652478	3.040168163	1.065630217	2.852929764	0.00433182	0.050019388	5.860792319	3.209129368	33.99380474	40.24237268
Tmc7	67.73482556	1.768063719	0.61981808	2.852552669	0.004336963	0.050040865	30.47612006	31.02158389	130.7454028	78.69619547
Rapgef3	4377.101669	-0.833467254	0.292415061	-2.850288392	0.00436796	0.050342739	6206.579066	5008.381233	3150.964208	3142.482169
Cenpb	4120.60473	0.856277712	0.300437659	2.850101132	0.004370533	0.050342739	3216.402825	2648.601438	4763.490843	5853.923813
Cd28	70.17835524	1.863055752	0.653729552	2.849887611	0.004373468	0.050342739	17.58237696	42.78839157	89.77850995	130.5641425
Abra	70.18502614	1.977547875	0.693954605	2.849679012	0.004376337	0.050342739	25.7874862	31.02158389	54.91306919	169.0179653
Nxf3	585.5570018	-0.943010057	0.330999494	-2.848977333	0.004386001	0.050415852	738.4598322	802.2823419	370.445308	431.0405252
Nrbp2	255.2803297	-1.248743986	0.438496239	-2.847787223	0.004402435	0.050566625	464.1747516	254.5909298	134.2319469	168.1236903
Pcdh17	90.06353121	1.594023323	0.559815082	2.847410462	0.004407649	0.050588395	32.82043699	56.69461883	146.4348512	124.3042178
Amigo1	20.40047214	3.226523692	1.133330756	2.846939144	0.00441418	0.050625231	4.688633855	3.209129368	20.04762844	53.65649691
Gadl1	27277.60415	-0.803053531	0.282179645	-2.845894611	0.004428685	0.050753395	34718.16154	34640.41211	18232.01061	21519.83236
Zfp831	102.2283191	1.639063981	0.576117257	2.845018027	0.004440891	0.050855042	33.99259545	65.25229714	196.9897403	112.6786435
Dpp6	293.7849024	1.399926694	0.492269548	2.843821435	0.004457602	0.051008087	106.6664202	216.0813774	579.6379526	272.7538593
Fgf23	37.00193018	2.254346035	0.792820085	2.843452226	0.00446277	0.051028912	11.72158464	13.90622726	74.08906161	48.29084722
Snai3	264.9999644	-1.123018754	0.395078748	-2.842518767	0.00447586	0.051109321	418.4605716	308.0764193	176.0704758	157.3923909
Rnf125	114.3119944	1.622856757	0.570931373	2.84247255	0.004476509	0.051109321	31.64827852	80.22823419	199.6046483	145.7668166
Lime1	610.1036031	-1.04582694	0.368020143	-2.841765486	0.004486448	0.051184462	1016.261388	627.9196463	366.087128	430.1462502
Iah1	1429.291824	-1.057619171	0.372235441	-2.841264034	0.004493509	0.051193671	2427.540178	1434.480827	1120.052284	735.0940077
Sec13	3792.720856	-0.928400963	0.326768067	-2.84116184	0.00449495	0.051193671	6098.740487	3846.676402	2711.659655	2513.80688
Casz1	249.8729892	1.193424638	0.42007308	2.840992898	0.004497331	0.051193671	137.1425403	166.8747271	423.6151052	271.8595843
Xdh	402.6267505	1.407265311	0.495419331	2.840553895	0.004503526	0.051211913	222.7101081	218.220797	280.6667981	888.9092988
Pcdhac2	39.89685249	2.250074491	0.792167271	2.840403249	0.004505654	0.051211913	10.54942617	17.11535663	85.42032986	46.50229732
Gm5431	51.57031794	1.946217808	0.685364484	2.839682905	0.00451584	0.051289442	21.09885235	21.39419579	63.62942938	100.1587942
Sh2d1a	67.51987206	1.694764772	0.597120532	2.838228936	0.004536463	0.051485311	31.64827852	32.09129368	112.4410464	93.89886959
Antxr1	469.6235873	1.122437255	0.395607478	2.837249843	0.004550399	0.051541685	239.1203266	351.9345207	494.2176227	793.2218793
Clec4a1	201.7057048	1.304038618	0.459587983	2.837407999	0.004548145	0.051541685	114.8715294	117.6680768	200.4762844	373.8069285
Il2rb	146.2504757	1.622949663	0.572058716	2.837033364	0.004553485	0.051541685	73.84598322	69.5311363	108.9545024	332.6702808
Triqk	70.35950303	1.934570316	0.681923831	2.836930211	0.004554957	0.051541685	17.58237696	40.64897199	151.6646673	71.54199588
Zfp532	310.0292875	1.117754897	0.394069963	2.836437697	0.004561988	0.051582951	205.1277312	186.1295033	509.0354351	339.8244804
Ano5	125.2232214	1.602911255	0.565206414	2.835974989	0.004568602	0.051619449	33.99259545	89.8556223	219.6522768	157.3923909
Zfp358	57.8528469	1.897633459	0.669212752	2.835620591	0.004573675	0.051638479	21.09885235	27.81245452	66.24433744	116.2557433
Apobr	3245.049328	-0.93939521	0.331346102	-2.83508755	0.004581313	0.051686433	4129.514268	4401.855783	1694.460421	2754.366841
Rab7b	76.32887919	1.818813511	0.642053945	2.832804822	0.004614155	0.05194343	37.50907084	29.9518741	69.73088151	168.1236903
Chst10	59.62838602	1.849756653	0.652979662	2.83279367	0.004614316	0.05194343	30.47612006	21.39419579	113.3126825	73.33054578
Ccdc144b	44.01630775	2.215074633	0.781815512	2.833244672	0.00460781	0.05194343	14.06590157	17.11535663	102.8530502	42.03092258
Tnni3k	148.018932	1.589147025	0.561363108	2.830871861	0.004642132	0.052217984	48.05849701	99.4830104	306.8158787	137.7183421
Myh8	93.37191128	1.534372337	0.542199968	2.829901194	0.004656238	0.05233804	57.43576472	38.50955241	125.5155867	152.0267412
Col8a2	92.77832181	1.635796508	0.578197658	2.829130292	0.004667469	0.05242562	28.13180313	62.04316778	132.4886749	148.4496414
Alkbh3	782.2594663	-0.924240277	0.326743474	-2.82864189	0.004674597	0.05246702	1134.649393	914.6018698	501.1907109	578.5958917
Nfix	545.7536	1.280315652	0.452785988	2.827639738	0.004689255	0.052592801	269.5964467	366.9104577	435.8180095	1110.689486
Sparcl1	342.0078148	1.465031722	0.518225122	2.827017952	0.004698369	0.052617595	120.7323218	242.8241222	267.5922578	736.8825576
Tmem100	84.04623953	2.103927524	0.744207781	2.827070045	0.004697605	0.052617595	14.06590157	49.20665031	62.75779336	210.1546129
Scn1a	130.5714292	1.500556725	0.531088564	2.825435959	0.004721633	0.052839298	53.91928933	82.36765377	253.6460815	132.3526924
Nacad	240.3217867	-1.26330773	0.447261323	-2.824540518	0.004734846	0.052948294	421.977047	256.7303494	172.5839317	109.9958187
Ccdc169	50.5379655	2.076507269	0.735271522	2.824136672	0.004740816	0.052976191	14.06590157	24.60332515	109.8261384	53.65649691
Eif2b2	4760.884401	-0.85508387	0.302985637	-2.82219276	0.00476965	0.053259344	7021.229198	5242.647677	3574.579314	3205.081415
Snx22	14544.46063	-1.114145762	0.394853017	-2.821672154	0.004777399	0.053306818	27528.14152	12266.36215	10856.22662	7527.112241
Apod	265.4648492	1.470360262	0.521184257	2.821190861	0.004784573	0.053347811	137.1425403	144.4108215	187.4017441	592.9042908
Gtpbp2	2008.362921	-1.00958735	0.357999494	-2.820080381	0.004801162	0.05349365	2994.864875	2372.616313	958.7996208	1707.170877
Cacna1b	210.8779487	1.352743048	0.479798004	2.819401158	0.004811335	0.053547398	82.05109246	155.1079194	377.4183962	228.9343868
Pappa	160.8321379	1.495068277	0.530299711	2.819289255	0.004813012	0.053547398	52.74713087	115.5286572	302.4576986	172.5950651
Ppm1j	296.1950468	-1.112373006	0.394713985	-2.818174804	0.004829751	0.053586548	481.7571286	328.4009053	175.1988398	199.4233135
Myo18b	120.7109216	1.449439573	0.51432878	2.81811874	0.004830594	0.053586548	46.88633855	82.36765377	158.6377554	194.9519388
Igf2bp1	167.6651697	1.613135822	0.572363435	2.818376794	0.004826713	0.053586548	52.74713087	112.3195279	366.087128	139.506892
Bmp7	85.39509474	1.620814013	0.575063728	2.818494602	0.004824942	0.053586548	41.02554623	42.78839157	163.8675716	93.89886959
Nr3c2	303.9816043	1.276851455	0.453300723	2.816786717	0.004850673	0.053770147	133.6260649	221.4299264	563.0768682	297.7935578
Trabd2b	112.6026985	1.631114338	0.579266228	2.815828473	0.004865163	0.053891585	31.64827852	78.08881462	208.3210085	132.3526924
Wnk3	4750.219591	-0.823048605	0.292364251	-2.81514789	0.004875479	0.053949583	5888.924122	6250.314299	3792.488318	3069.151623
Phf11b	116.2111922	1.586016195	0.563412825	2.815016141	0.004877478	0.053949583	69.15734936	47.06723073	108.9545024	239.6656862
Zfp385c	1145.389906	-0.963297841	0.342333157	-2.813919196	0.004894153	0.054069972	1849.666056	1178.820188	733.9175279	819.1558528
Cox7b	5082.92671	-0.906617781	0.322200221	-2.813833522	0.004895457	0.054069972	8053.900804	5205.207834	3727.115617	3345.482582
Slc25a37	3662.087893	-0.911387098	0.323979468	-2.81310141	0.004906617	0.054153992	4519.843036	5043.681656	1997.789755	3087.037122
Map3k21	51.42740548	1.895830716	0.673994497	2.812828183	0.004910788	0.054160807	21.09885235	22.46390557	92.39341801	69.75344598
Col4a6	171.3093136	1.334272893	0.474399429	2.81255164	0.004915013	0.054168206	70.32950783	124.0863356	280.6667981	210.1546129
Trp53	1338.391499	-0.901487018	0.320589185	-2.811969523	0.004923917	0.054227125	2029.006301	1458.014443	922.190908	944.3543456
Arhgef37	204.1339541	1.306172335	0.464748104	2.810495241	0.004946532	0.054319194	80.878934	154.0382097	331.2216872	250.3969856
Calcr	64.26938407	1.773551115	0.631004316	2.810679848	0.004943695	0.054319194	29.30396159	28.88216431	123.7723147	75.11909567
Cyp3a57	39.18524307	2.146073283	0.763443104	2.811045475	0.004938081	0.054319194	11.72158464	17.11535663	67.98760948	59.91642155
Gbgt1	37.68594762	2.492704282	0.886869505	2.810677633	0.004943729	0.054319194	16.41021849	6.418258736	33.12216872	94.79314454
Ccdc3	95.16313484	1.526896705	0.54340071	2.809890892	0.00495583	0.054382115	44.54202162	53.48548946	170.8406597	111.7843686
Ndufa1	2575.943603	-0.840558245	0.299245092	-2.808929094	0.004970659	0.054505604	3670.02815	2941.70192	1772.036026	1920.008314
Cntn3	186.2673004	1.404230377	0.500028651	2.808299835	0.004980383	0.05457297	71.50166629	132.6440139	348.6544076	192.2691139
Tmc1	217.5342796	1.241247709	0.442094394	2.807653132	0.004990395	0.054630871	119.5601633	139.0622726	385.2631204	226.251562
Mpz	26.70324029	2.658502297	0.946930166	2.807495625	0.004992836	0.054630871	8.205109246	6.418258736	31.37889668	60.8106965
Sgo1	1028.207025	-0.853043525	0.304131635	-2.804849698	0.005034005	0.05497878	1318.678272	1328.579558	728.6877118	736.8825576
Alpk2	229.2628343	1.245206039	0.443962188	2.804756967	0.005035453	0.05497878	152.3806003	119.8074964	409.6689289	235.1943115
Syt14	58.88608538	1.997492773	0.712131346	2.804949937	0.00503244	0.05497878	11.72158464	35.30042305	109.8261384	78.69619547
Kcnj6	185.5864249	1.430383741	0.510215765	2.803487935	0.005055312	0.0551561	69.15734936	131.5743041	356.4991317	185.1149143
Gpm6a	201.1666441	1.399536445	0.499343479	2.802753021	0.005066845	0.055242388	67.9851909	152.9684999	353.8842237	229.8286618
Rack1	73667.26483	-0.974693092	0.34781198	-2.802356298	0.005073081	0.055270838	126166.4484	69127.85571	54529.54934	44845.20584
Lcn2	2125.928173	-0.817619579	0.29181619	-2.801830765	0.005081352	0.05528192	2850.689384	2574.791463	1509.673585	1568.55826
Pde1c	244.0987891	1.329940197	0.474651227	2.801931443	0.005079767	0.05528192	92.60051864	185.0597935	435.8180095	262.9168349
Tube1	259.7978198	-1.0751967	0.384016827	-2.799868715	0.005112339	0.05535669	377.4350253	327.3311955	173.4555678	160.9694907
Zkscan3	1120.963814	-0.969359934	0.346100122	-2.800807839	0.005097486	0.05535669	1413.623107	1554.288324	579.6379526	936.3058711
Fzd3	104.0291482	1.540132396	0.549981208	2.800336402	0.005104938	0.05535669	42.1977047	64.18258735	194.3748322	115.3614684
C1qtnf3	81.8607404	1.736496994	0.620129554	2.800216475	0.005106835	0.05535669	31.64827852	43.85810136	78.4472417	173.48934
Spry1	42.86038141	2.10286022	0.751078883	2.799786105	0.005113648	0.05535669	15.23806003	17.11535663	50.5548891	88.5332199
Nup62cl	47.64488719	2.207262455	0.788323626	2.79994457	0.005111138	0.05535669	7.032950783	26.74274473	91.52178199	65.28207124
Cd163l1	34.73880755	2.403903956	0.858306688	2.800751747	0.005098372	0.05535669	7.032950783	14.97593705	76.70396967	40.24237268
Irf7	787.1977744	0.932544548	0.333144714	2.799217605	0.00512266	0.055414895	601.3172919	481.3694052	916.9610919	1149.143309
Fap	87.14568322	1.579296108	0.564457455	2.797901051	0.005143587	0.055601808	31.64827852	55.62490904	130.7454028	130.5641425
Fer	2057.529008	-0.826993291	0.29567751	-2.796943509	0.005158855	0.055648458	2449.811189	2813.336746	1420.766711	1546.201386
Shank3	185.4291344	1.219056081	0.43584974	2.796964109	0.005158526	0.055648458	114.8715294	108.0406887	305.0726066	213.7317127
Ctxn3	51.61987414	2.393447821	0.855597793	2.797398311	0.005151598	0.055648458	9.37726771	23.53361536	31.37889668	142.1897168
Dupd1	97.68745486	1.57419701	0.562905044	2.796558724	0.005165002	0.055675365	32.82043699	65.25229714	128.1304948	164.5465905
Egf	97.33443441	1.519817607	0.543669523	2.795480603	0.005182261	0.055821926	50.40281394	50.27636009	179.5570199	109.1015437
Nars	14697.01662	-0.786066956	0.281256125	-2.794843865	0.005192479	0.055892486	18562.30143	18647.18105	11544.81907	10033.76492
Mamdc4	169.1394479	-1.241090014	0.444186968	-2.794071202	0.005204902	0.055962668	275.457239	200.0357306	108.9545024	92.11031969
Cxcr6	131.2141378	1.66458068	0.595773644	2.793981738	0.005206342	0.055962668	56.26360626	69.5311363	95.00832606	304.0534825
Mrps11	2516.811851	-0.960133109	0.343683403	-2.793655733	0.005211593	0.055979632	3956.034815	2693.529249	2040.49992	1377.183421
Rpl17	5380.38968	-1.060427085	0.379822418	-2.791902305	0.005239917	0.05615293	9776.973746	4769.83595	4051.364216	2923.384807
Zfp397	1189.928518	-0.912227925	0.326759026	-2.791745145	0.005242463	0.05615293	1438.238435	1669.816981	691.207363	960.4512947
Fads3	2178.959976	-0.872592449	0.312539754	-2.79194067	0.005239296	0.05615293	3191.787497	2445.356578	1388.516178	1690.179653
Gpt2	2231.095017	-0.835775209	0.299311654	-2.792324315	0.005233088	0.05615293	3146.073317	2573.721753	1534.079393	1670.505604
Klb	141.7239157	1.516554791	0.543283227	2.791462566	0.005247043	0.056162517	50.40281394	96.27388103	278.9235261	141.2954419
Susd5	58.31074897	1.925663584	0.689915664	2.791157942	0.005251984	0.056175955	16.41021849	32.09129368	117.6708626	67.07062114
Mmp12	3786.540154	0.893013226	0.320104327	2.789756809	0.005274765	0.056271533	2235.30619	3065.788256	4235.279416	5609.786752
Cd3g	117.2927466	1.423621708	0.510354954	2.789473673	0.005279379	0.056271533	62.12439858	65.25229714	130.7454028	211.0488878
Dbx2	56.44904336	1.856219855	0.665425137	2.7895247	0.005278547	0.056271533	19.92669388	28.88216431	106.3395943	70.64772093
Otog	55.67068503	2.002823704	0.717931153	2.789715556	0.005275437	0.056271533	18.75453542	25.67303494	126.3872227	51.86794701
En2	15.78182716	4.115802603	1.475001204	2.790372368	0.005264745	0.056271533	3.516475391	0	46.196709	13.41412423
Tspan11	79.62532291	1.574421672	0.564482142	2.789143453	0.005284765	0.05628958	33.99259545	45.99752094	113.3126825	125.1984928
Ndst3	121.992371	1.448085349	0.519277228	2.788655599	0.005292732	0.056335066	65.64087397	65.25229714	230.983545	126.0927677
Mpzl1	3258.869018	-0.821825512	0.294811103	-2.787634196	0.005309446	0.056473534	4590.172544	3735.426584	2282.814734	2427.06221
Gck	127.5904351	-1.472471099	0.528368018	-2.786828588	0.005322663	0.056574632	254.3583866	120.8772062	65.37270142	69.75344598
Tnfsf4	27.03576397	2.559678144	0.918637907	2.786384195	0.005329966	0.05661278	8.205109246	7.487968525	55.78470521	36.66527289
Thyn1	2329.023886	-0.831256488	0.298414935	-2.785572669	0.005343326	0.056715165	3273.838589	2690.32012	1748.501854	1603.434983
Arhgap42	226.9124806	1.260648505	0.452608371	2.785296485	0.00534788	0.056723999	93.7726771	173.2929859	367.8304	272.7538593
Myom1	231.7632501	1.43416658	0.514983984	2.784876086	0.005354818	0.056758094	71.50166629	178.6415348	243.1864493	433.72335
Sla	502.4248763	1.001128676	0.359530147	2.784547234	0.005360251	0.056776199	303.5890421	365.8407479	560.4619602	779.8077551
Lrrc8d	6915.707624	-0.798488538	0.286837157	-2.783769538	0.00537312	0.05687298	8353.973371	9210.201285	4663.252701	5435.403137
Mndal	49.49214337	2.197496337	0.789567351	2.783165152	0.00538314	0.056939497	12.8937431	22.46390557	40.09525687	122.5156679
Hsd17b10	3128.850891	-0.870504961	0.312857993	-2.78242839	0.005395377	0.05702936	4751.930412	3338.564252	2305.47727	2119.431628
Smyd5	1605.710814	-0.891262543	0.320518157	-2.780692836	0.005424303	0.057295379	2203.657912	1969.335722	935.2654483	1314.584174
Hgd	75.96057981	1.873080191	0.673802669	2.779864607	0.005438157	0.057386134	22.27101081	42.78839157	171.7122957	67.07062114
Rtl8a	69.76731657	1.877015933	0.675251376	2.77972915	0.005440425	0.057386134	35.16475391	24.60332515	61.01452133	158.2866659
Ildr2	98.73920169	1.449268422	0.5217816	2.777538381	0.005477237	0.057694573	48.05849701	57.76432862	161.2526635	127.8813176
Vstm2b	26.06340291	2.904623643	1.045680062	2.777736468	0.005473899	0.057694573	5.860792319	6.418258736	74.08906161	17.88549897
Pank1	108.7183796	1.474635946	0.531116277	2.776484193	0.005495031	0.05781375	42.1977047	72.74026567	180.4286559	139.506892
Epp13	44.20052737	2.095473364	0.754739671	2.776418736	0.005496137	0.05781375	16.41021849	17.11535663	95.87996208	47.39657227
Zbtb9	669.7803074	-1.055977698	0.38049661	-2.775261778	0.005515729	0.057820319	845.1262524	963.8085201	307.6875147	562.4989426
Znrf3	389.8808871	1.123224515	0.404687194	2.775537578	0.005511053	0.057820319	215.6771573	274.9154158	678.1328227	390.7981525
Arhgap28	239.3695821	1.187214502	0.427756511	2.775444607	0.005512629	0.057820319	148.8641249	143.3411118	415.770381	249.5027106
Kcnab1	231.8326001	1.34469662	0.484424238	2.775865685	0.005505495	0.057820319	94.94483556	166.8747271	441.0478256	224.4630121
Slc18a3	46.89421539	1.996382602	0.719232787	2.775711339	0.005508109	0.057820319	12.8937431	24.60332515	74.96069763	75.11909567
ND3	12254.98444	-0.989533386	0.356618225	-2.774769534	0.005524084	0.057828356	12155.28327	20445.3632	6491.945069	9927.346203
Shc2	58.22853456	1.933464113	0.696784068	2.774839727	0.005522892	0.057828356	26.95964467	21.39419579	55.78470521	128.7755926
Tmprss11g	15.38689462	3.671609536	1.323811305	2.773514264	0.005545441	0.058012087	2.344316928	2.139419579	40.96689289	16.09694907
Cd101	123.5631363	1.499933801	0.540932796	2.772865342	0.005556511	0.05804821	43.36986316	85.57678314	224.0104569	141.2954419
Crtam	46.87723619	1.995769163	0.719712776	2.773007831	0.005554078	0.05804821	12.8937431	24.60332515	77.57560568	72.43627083
Fam174a	996.6079667	0.848159813	0.305972958	2.772009062	0.005571149	0.058121455	707.9837121	715.635849	1315.298753	1247.513553
Mar-10	85.15445454	1.921554513	0.693182774	2.772074819	0.005570023	0.058121455	16.41021849	54.55519925	188.2733801	81.37902031
Hs3st5	302.4895339	1.343455835	0.484718475	2.771620854	0.005577796	0.058151006	104.3221033	237.4755732	557.8470521	310.3134071
Tk1	4692.097684	-1.07544813	0.38834408	-2.769317689	0.005617383	0.058483713	8495.804545	4232.841636	3691.37854	2348.366015
Snrpd2	8436.777887	-0.80938832	0.292259854	-2.769413282	0.005615735	0.058483713	11937.26179	9549.299289	6437.032	5823.518465
Uqcrc2	5088.976115	-0.778522157	0.281315901	-2.767430329	0.005650012	0.058743168	6552.365812	6307.008917	3656.513099	3840.016629
Jph3	69.4506237	1.672689369	0.604378223	2.767620187	0.005646722	0.058743168	37.50907084	28.88216431	123.7723147	87.63894495
Tprgl	509.0763446	1.232194063	0.445305465	2.767075998	0.005656157	0.058749168	297.7282498	310.2158389	405.3107488	1023.050541
Fat4	74.59946622	1.717897557	0.62086266	2.766952609	0.005658298	0.058749168	23.44316928	45.99752094	136.846855	92.11031969
Ddx39b	9203.670761	-0.797279916	0.288250019	-2.765931876	0.005676039	0.05881318	12290.08149	11077.91458	6114.526673	7332.160303
Gjc1	88.66423638	1.538819043	0.556315818	2.766088961	0.005673306	0.05881318	33.99259545	56.69461883	131.6170389	132.3526924
Ppp1r14c	83.02058597	1.6145048	0.583639173	2.766272169	0.005670119	0.05881318	28.13180313	53.48548946	135.1035829	115.3614684
Aup1	5290.751891	-0.974973381	0.352608707	-2.765029226	0.00569177	0.058861824	9166.279187	4860.761282	3628.620747	3507.346348
Ltf	1089.813221	-0.86372646	0.312378723	-2.76499773	0.005692319	0.058861824	1258.89819	1554.288324	762.6815166	783.3848549
Dnajb1	8953.265251	-0.845058045	0.305596057	-2.765277975	0.005687431	0.058861824	13350.8849	9655.200558	6849.315837	5957.659707
Nol4	308.96641	1.243900943	0.449960471	2.764467154	0.005701585	0.058917664	132.4539064	234.2664438	554.360508	314.7847819
Fam96b	3233.015732	-1.027143919	0.371682197	-2.763500452	0.005718501	0.058985278	5790.462811	2885.007302	2347.315799	1909.277015
Adpgk	2951.568647	-0.810949019	0.293447501	-2.763523346	0.0057181	0.058985278	4000.576837	3519.345207	1993.431575	2292.920968
Cacna2d3	846.3548373	1.003510141	0.36317686	2.763144495	0.005724742	0.058985278	641.1706797	485.6482443	1390.25945	868.340975
Cd200r1	224.2095474	1.205472754	0.436293069	2.762988554	0.005727478	0.058985278	103.1499448	167.9444369	353.8842237	271.8595843
Bbs1	43.31926004	1.993751085	0.721581825	2.763028413	0.005726778	0.058985278	18.75453542	16.04564684	74.08906161	64.38779629
Srrm4	177.0140678	1.233957198	0.446766219	2.761975159	0.005745285	0.059118983	90.25620171	120.8772062	286.7682502	210.1546129
Adgrg2	80.75861348	1.731852994	0.627072069	2.76180854	0.005748218	0.059118983	21.09885235	53.48548946	143.8199431	104.630169
Hpgds	76.98643317	1.984981913	0.718982025	2.760822724	0.005765596	0.059247927	10.54942617	51.34606988	98.49487014	147.5553665
Dapl1	27.24151101	2.876452744	1.041945141	2.760656612	0.005768529	0.059247927	1.172158464	11.76680768	55.78470521	40.24237268
Sycp2l	121.2134641	1.639824274	0.594124856	2.760066774	0.005778955	0.059275121	36.33691238	81.29794398	253.6460815	113.5729185
3425401B19Rik	40.19046789	2.583201747	0.935896467	2.760136232	0.005777726	0.059275121	4.688633855	18.18506642	27.89235261	109.9958187
Ddah1	24640.8519	-0.835519648	0.302798728	-2.759323505	0.005792117	0.05930387	35150.68801	28015.69938	20011.01972	15386.00049
Myh10	314.4786942	1.008650586	0.365552525	2.759249406	0.00579343	0.05930387	200.4390973	217.1510872	424.4867412	415.837851
Cux2	286.6513628	1.347140037	0.488210254	2.759344005	0.005791753	0.05930387	113.699371	209.6631187	565.6917763	257.5511852
B3gnt7	97.43076619	1.478355951	0.535861352	2.758840409	0.005800686	0.059338288	51.57497241	51.34606988	113.3126825	173.48934
Arhgef6	257.451829	1.112582581	0.403328676	2.758501063	0.005806712	0.059360093	151.2084418	174.3626956	292.8697024	411.3664763
Hinfp	669.4662205	-0.916522478	0.332331063	-2.757859799	0.005818115	0.059436798	935.3824541	815.1188594	413.155473	514.2080954
Evc2	75.84251471	1.623882951	0.589013436	2.756954006	0.005834256	0.059561772	29.30396159	44.92781115	129.8737668	99.26451928
Ror2	306.1857227	1.234017228	0.447683596	2.75644951	0.005843263	0.059613801	165.2743434	200.0357306	583.9961327	275.4366841
Tgm1	275.8097639	-1.072347611	0.389091071	-2.756032435	0.00585072	0.059649944	378.6071838	369.0498773	150.7930313	204.7889632
Fyb2	86.69589473	1.664205784	0.603904107	2.755745099	0.005855861	0.059662458	32.82043699	50.27636009	176.9421118	86.74467
Dppa4	1770.070296	-0.904296385	0.328368776	-2.753904909	0.005888888	0.059958867	2742.850805	1871.992131	1345.806013	1119.632236
Zfp280d	5271.37038	-0.839019728	0.304727545	-2.753343903	0.005898989	0.060006925	7827.674221	5697.274338	3946.767894	3613.765067
Slc9a3	57.54284986	2.094300139	0.760676976	2.75320564	0.005901481	0.060006925	8.205109246	35.30042305	112.4410464	74.22482072
Rrnad1	1168.890363	-0.899711812	0.326835577	-2.752796439	0.005908862	0.060041921	1759.409854	1284.721457	884.7105592	746.719582
2810006K23Rik	350.690109	-1.00057447	0.363727225	-2.750892428	0.005943316	0.060081524	506.3724563	428.9536255	217.0373687	250.3969856
Zfp868	871.9533119	-0.894837238	0.32525465	-2.751189681	0.005937925	0.060081524	1251.865239	1016.2243	553.488872	666.2348366
Eif3h	12404.35221	-0.863746476	0.313988067	-2.750889501	0.005943369	0.060081524	19294.90047	12726.33736	8867.153221	8729.017772
Cwc22	2293.815534	-0.863029699	0.313758095	-2.7506213	0.005948237	0.060081524	2955.011487	2965.235536	1348.420921	1906.59419
Kcnh7	326.2963009	1.24352359	0.451992599	2.751203433	0.005937676	0.060081524	148.8641249	238.545283	610.1452133	307.6305823
Trpc5	257.6807544	1.256192632	0.456448094	2.752104013	0.005921371	0.060081524	112.5272125	191.4780523	460.223818	266.4939346
Kcnd3	237.9863225	1.361914845	0.495091223	2.750836174	0.005944336	0.060081524	164.1021849	102.6921398	476.7849024	208.366063
Sctr	81.42806289	1.673881379	0.608167545	2.752335918	0.005917179	0.060081524	45.71418009	32.09129368	164.7392076	83.16757021
Obsl1	71.02992074	2.095365455	0.761489634	2.751666421	0.005929288	0.060081524	15.23806003	38.50955241	47.93998104	182.4320895
Fam135b	215.5920953	1.295701062	0.471141071	2.750133967	0.00595709	0.060091312	100.8056279	148.6896607	401.8242047	211.0488878
Cp	263.3495917	1.312711151	0.477301699	2.750275463	0.005954519	0.060091312	116.0436879	186.1295033	239.6999052	511.5252705
Anp32a	609.2880584	0.923829786	0.335990121	2.749574254	0.005967274	0.060114754	370.4020745	470.6723073	765.2964246	830.7814271
Gucy1a2	401.8067529	1.397716377	0.508364164	2.749439232	0.005969733	0.060114754	111.3550541	330.5403249	753.9651564	411.3664763
Ncam2	255.643847	1.413524362	0.514129228	2.749356164	0.005971246	0.060114754	82.05109246	196.8266012	495.0892588	248.6084357
Nlrp9b	50.98324124	1.87640328	0.682780147	2.748180786	0.005992696	0.060290869	22.27101081	21.39419579	95.87996208	64.38779629
Plpp4	67.43513191	1.814743279	0.660454034	2.74772079	0.006001109	0.060335687	21.09885235	38.50955241	138.590127	71.54199588
Slc39a12	86.10841725	1.829783942	0.666030479	2.747297609	0.006008858	0.060373775	18.75453542	56.69461883	179.5570199	89.42749485
Fermt3	703.0368764	0.946925911	0.344758303	2.746636998	0.006020973	0.06041585	526.2991502	434.3021744	776.6276929	1074.918488
Nrep	123.2140911	1.706968051	0.621463624	2.746690207	0.006019997	0.06041585	35.16475391	80.22823419	100.2381422	277.225234
Eif4e2	2587.140231	-0.807096151	0.293950839	-2.745684117	0.006038487	0.060511233	3585.632741	2999.466249	1880.118893	1883.343042
Snrpd3	5134.946319	-0.80058677	0.291613522	-2.745369161	0.006044286	0.060511233	6954.416165	6094.136669	4067.053664	3424.178778
Mak16	2976.248288	-0.786670191	0.286548386	-2.745331081	0.006044988	0.060511233	3612.592385	3923.695507	2162.528963	2206.176298
Rgs7	370.1840759	1.166515972	0.424920554	2.745256643	0.006046359	0.060511233	189.8896711	266.3577375	667.6731905	356.8157044
Csrnp3	84.28222413	1.754652993	0.639281796	2.744725415	0.006056155	0.060569494	23.44316928	53.48548946	173.4555678	86.74467
Fcf1	559.8013354	-0.90362748	0.329256042	-2.744452231	0.006061198	0.060580179	723.2217721	735.960335	370.445308	409.5779264
Ppfibp2	162.0606855	1.315364476	0.479325153	2.744200818	0.006065842	0.060586868	67.9851909	117.6680768	265.8489858	196.7404887
Dus4l	591.3010773	-0.911218871	0.332094495	-2.74385419	0.00607225	0.060611158	801.7563892	742.3785937	373.9318521	447.1374742
Ly9	181.5619696	1.265251243	0.461199965	2.743389718	0.006080847	0.060657245	103.1499448	110.1801083	187.4017441	325.5160812
Slc16a9	121.7652169	1.326178157	0.483450833	2.743150011	0.006085288	0.060661843	71.50166629	67.39171672	195.2464682	152.9210162
Tmem186	796.5593235	-0.958351739	0.349390033	-2.742928099	0.006089402	0.060663177	1009.228437	1094.313114	423.6151052	659.080637
Syt9	210.4531989	1.387021096	0.505727464	2.742625612	0.006095013	0.060679421	79.70677554	152.9684999	407.9256569	201.2118634
Adgrv1	490.132523	1.294212176	0.472088356	2.741461765	0.006116648	0.06084905	179.340245	388.3046535	944.8534445	448.0317492
Ifi211	293.5059661	1.471505818	0.536795189	2.74127982	0.006120036	0.06084905	93.7726771	217.1510872	236.2133611	626.8867389
Pcdh9	29672.76232	-0.939437345	0.342841432	-2.74015115	0.006141094	0.060853582	32488.71614	45523.6395	15393.96373	25284.72989
Fn1	6303.889611	1.179577086	0.430459895	2.74027174	0.006138841	0.060853582	3026.513153	4696.025975	4781.7952	12711.22412
Dmrt1	191.7316513	1.267143707	0.462369583	2.740542964	0.006133776	0.060853582	116.0436879	109.1103985	350.3976796	191.374839
Pcdha12	169.0694526	1.388320372	0.506691496	2.739971723	0.006144447	0.060853582	82.05109246	104.8315593	335.5798673	153.8152911
Fam124a	63.48136299	1.77599318	0.647949788	2.740942605	0.006126321	0.060853582	18.75453542	38.50955241	106.3395943	90.3217698
Tbx5	34.72720133	2.416137294	0.881799557	2.740007379	0.006143781	0.060853582	4.688633855	17.11535663	70.60251753	46.50229732
Cthrc1	46.39713779	2.151304868	0.785240793	2.73967538	0.006149989	0.060868921	9.37726771	24.60332515	50.5548891	101.0530692
Col8a1	1108.949394	0.844696602	0.308364604	2.739278731	0.006157415	0.060902864	734.9433568	851.4889922	1369.340186	1480.02504
Fam129c	219.8671295	-1.117903497	0.408239185	-2.738354222	0.006174753	0.061017509	341.098113	261.0091886	132.4886749	144.8725417
Wnt3	51.29665814	1.905718615	0.695966327	2.738233937	0.006177012	0.061017509	16.41021849	26.74274473	96.7515981	65.28207124
Zw10	2234.776705	-0.791422833	0.289150933	-2.737057858	0.006199139	0.061156812	2770.982608	2894.63469	1601.195367	1672.294154
Pcdha10	177.5162022	1.380286852	0.50426481	2.737226206	0.006195967	0.061156812	87.91188478	109.1103985	354.7558597	158.2866659
Folr1	57.35619186	1.842383074	0.673294961	2.736368428	0.006212143	0.061217602	21.09885235	28.88216431	115.0559545	64.38779629
Reg4	41.54602208	2.347348327	0.8578532	2.736305382	0.006213334	0.061217602	4.688633855	22.46390557	87.16360189	51.86794701
Naaa	1401.851681	0.966482424	0.353371134	2.735035011	0.006237364	0.061335422	972.8915249	925.2989677	1351.907465	2357.308764
Reln	461.4717193	1.059382072	0.387318053	2.735173491	0.006234741	0.061335422	249.6697528	348.7253913	758.3233365	489.1683968
Tmod2	52.67343037	1.908816054	0.697831079	2.735355462	0.006231295	0.061335422	16.41021849	27.81245452	63.62942938	102.8416191
Arrdc2	639.396628	-1.002450181	0.366689117	-2.733787659	0.006261041	0.06140977	1064.319885	641.8258735	409.6689289	441.7718246
Pcdha8	189.3867826	1.37122112	0.501568966	2.73386356	0.006259598	0.06140977	90.25620171	120.8772062	378.2900322	168.1236903
Fam184b	88.60176669	1.828731579	0.668936199	2.73379073	0.006260982	0.06140977	19.92669388	57.76432862	191.7599242	84.95612011
Ifi208	54.56356958	1.893630522	0.692560145	2.734247034	0.006252312	0.06140977	14.06590157	32.09129368	88.03523791	84.06184516
Nxpe5	156.3470959	1.243739219	0.455037547	2.733267237	0.006270943	0.061467339	92.60051864	93.06475166	182.171928	257.5511852
Uckl1	992.2175803	-0.920982175	0.33712044	-2.731908438	0.006296864	0.061642131	1381.974829	1215.190321	555.2321441	816.473028
Qars	3282.376271	-0.820037494	0.30014973	-2.732094722	0.006293305	0.061642131	4302.99372	4078.803426	2065.777365	2681.930571
Hexdc	1255.323149	-0.827454942	0.303051164	-2.730413347	0.006325496	0.061882676	1692.596822	1518.987901	941.3669004	868.340975
Cenpn	771.3076715	-0.865113101	0.316899537	-2.729928572	0.006334805	0.061894293	1052.5983	939.205195	561.3335962	532.0935944
Eng	396.0925921	1.102871655	0.403968828	2.730090986	0.006331685	0.061894293	250.8419112	252.4515103	382.6482123	698.4287348
Ppp1r15a	6341.164037	-0.779238527	0.28556622	-2.728748965	0.006357508	0.062076321	8617.709026	7408.81	4540.352023	4797.785099
Pcdha9	183.1113325	1.376213432	0.504422104	2.728297234	0.006366222	0.062121606	90.25620171	113.3892377	367.8304	160.9694907
Luzp2	389.3797746	1.231637669	0.451557586	2.727531786	0.006381011	0.062226084	154.7249172	310.2158389	697.3088151	395.2695272
Crcp	1510.393208	-0.872604802	0.320119194	-2.725874669	0.006413135	0.06223528	2288.053321	1619.540621	1058.166127	1075.812763
Rfc3	823.3348745	-0.863194512	0.316700267	-2.725588209	0.006418702	0.06223528	1146.370978	978.7844572	575.2797725	592.9042908
Gm1966	241.1392336	1.209661797	0.44361483	2.726829031	0.006394616	0.06223528	110.1828956	180.7809544	267.5922578	406.0008266
Svep1	297.6369884	1.262063792	0.462915797	2.726335545	0.006404186	0.06223528	228.5709004	121.946916	298.0995185	541.9306188
Nalcn	283.4409995	1.315946399	0.482759383	2.725884665	0.00641294	0.06223528	104.3221033	220.3602166	525.5965194	283.4851587
Nxpe4	57.31331375	1.850646731	0.678823847	2.726254739	0.006405754	0.06223528	17.58237696	32.09129368	109.8261384	69.75344598
Slc9a4	53.60521448	2.004193501	0.735066892	2.726545737	0.006400108	0.06223528	10.54942617	32.09129368	100.2381422	71.54199588
Gm5142	26.62555813	2.52560254	0.926464267	2.726065787	0.006409422	0.06223528	9.37726771	6.418258736	54.04143317	36.66527289
Tmem98	28.49843052	2.672618567	0.980510282	2.725742521	0.006415702	0.06223528	4.688633855	10.69709789	25.27744455	73.33054578
Arv1	611.5042866	-0.896069676	0.328848014	-2.724874828	0.006432587	0.062330254	849.8148862	741.3088839	448.8925497	406.0008266
Adamdec1	378.8450795	0.966658892	0.354837949	2.72422635	0.006445232	0.062413102	237.9481681	274.9154158	515.1368872	487.3798469
Rimbp2	243.37327	1.237918866	0.454471007	2.723867634	0.006452236	0.062441258	107.8385787	181.8506642	425.3583772	258.4454601
Vmn2r61	19.05595241	3.145900552	1.155160426	2.723345156	0.00646245	0.062500422	2.344316928	5.348548946	47.06834502	21.46259876
Susd1	288.5129214	1.03408149	0.379803819	2.722672703	0.006475618	0.062588056	169.9629772	208.5934089	407.0540208	368.4412788
Podn	45.81605816	2.836708276	1.042582486	2.720847812	0.006511473	0.062894724	12.8937431	9.627388103	8.716360189	152.0267412
Lgi4	51.93863997	1.948001314	0.716405748	2.719131328	0.006545362	0.063182014	24.61532774	18.18506642	53.16979715	111.7843686
Scnn1b	61.79175051	1.873748732	0.689162912	2.718876335	0.006550409	0.063190721	17.58237696	35.30042305	129.0021308	65.28207124
Pth2r	76.20715595	1.640050483	0.603293315	2.718496033	0.006557944	0.063223394	25.7874862	48.13694052	130.7454028	100.1587942
Tmem47	88.6582899	1.542619245	0.567508011	2.718233425	0.006563152	0.063233603	31.64827852	58.83403841	124.6439507	139.506892
Rab36	29.27993251	2.475993081	0.910987692	2.717921551	0.006569341	0.063253252	8.205109246	9.627388103	67.98760948	31.2996232
Amtn	14.40885609	4.052445117	1.491224443	2.71752863	0.006577147	0.063288426	0	3.209129368	39.22362085	15.20267412
Prss36	568.7393169	-1.030684855	0.379322419	-2.717173584	0.006584207	0.063316389	954.1369895	573.364447	419.2569251	328.1989061
Pcdha11	175.7120923	1.370780616	0.504764445	2.715683779	0.006613906	0.063561886	87.91188478	108.0406887	350.3976796	156.498116
Ifi203	160.3122115	1.432488496	0.52763091	2.714944232	0.006628693	0.063609837	59.78008165	113.3892377	157.7661194	310.3134071
Pcsk2	203.485921	1.608992528	0.592613783	2.715077802	0.00662602	0.063609837	44.54202162	156.1776292	422.7434692	190.480564
Pkhd1l1	116.4823174	1.662375681	0.612336313	2.71480826	0.006631415	0.063609837	29.30396159	82.36765377	236.2133611	118.0442932
Med22	3818.467493	-0.806815519	0.297276446	-2.714024367	0.006647128	0.06370775	4969.951886	4748.441754	2435.351037	3120.125295
Tenm1	389.0420724	1.290005336	0.475335801	2.713882129	0.006649982	0.06370775	134.7982233	316.6340976	711.2549914	393.4809773
Tmem132a	138.7903252	1.411886288	0.520347118	2.71335468	0.006660578	0.063769172	83.22325093	68.46142651	131.6170389	271.8595843
Hnrnph3	1505.353851	-0.828332793	0.305416552	-2.712141134	0.006685012	0.063962936	1921.167722	1930.82617	967.515981	1201.905531
Barx2	101.2941006	1.466822848	0.540904058	2.711798564	0.006691925	0.063988905	43.36986316	64.18258735	178.6853839	118.9385681
Il11ra1	434.4670913	0.995814638	0.367346215	2.710834078	0.00671142	0.064102276	288.3509821	292.0307725	470.6834502	686.8031604
Nphp4	83.37392548	1.680219497	0.61982515	2.710795935	0.006712192	0.064102276	24.61532774	54.55519925	158.6377554	95.68741949
Sumf1	11437.49062	-0.795091738	0.293440526	-2.70954987	0.006737458	0.064303274	16146.48284	12877.16644	8925.552834	7800.760376
Fthl17e	229.1731066	-1.249765502	0.461455237	-2.708313616	0.006762609	0.064459046	420.8048885	224.6390557	161.2526635	109.9958187
Adgrl2	203.1871134	1.19792031	0.44231788	2.708279191	0.00676331	0.064459046	91.42836017	155.1079194	270.2071659	296.0050079
Zfp518a	77.68467095	1.617307025	0.597205593	2.708124378	0.006766466	0.064459046	28.13180313	48.13694052	96.7515981	137.7183421
Cacnb2	144.4913329	1.500659411	0.554190244	2.707841628	0.006772233	0.064473689	48.05849701	102.6921398	285.0249782	142.1897168
Itfg2	1066.225416	-0.837956137	0.309618993	-2.706410643	0.006801488	0.064711789	1465.19808	1269.74552	728.6877118	801.2703538
Mfap2	25.86627426	2.781033249	1.027695155	2.70608773	0.006808106	0.064734341	2.344316928	10.69709789	30.50726066	59.91642155
Fxyd6	57.85397931	1.945024139	0.719002162	2.705171476	0.006826914	0.064872706	18.75453542	28.88216431	51.42652512	132.3526924
Gls2	1276.64453	-0.884081904	0.326873984	-2.704656683	0.006837502	0.064898832	1850.838214	1461.223572	768.7829687	1025.733366
Ruvbl2	5617.320147	-0.820704136	0.303445259	-2.704620065	0.006838255	0.064898832	8247.306951	6099.485218	3829.968667	4292.519753
Osr1	33.67700456	2.749269102	1.016584771	2.704416966	0.006842437	0.064898832	2.344316928	14.97593705	25.27744455	92.11031969
Sra1	2469.522177	-0.795962881	0.294453671	-2.703185452	0.006867842	0.065043573	3237.501677	3030.487833	1656.108436	1953.990762
Pmpcb	2951.079802	-0.773186303	0.28600788	-2.703374129	0.006863944	0.065043573	3654.79009	3792.121203	2115.460618	2241.947296
Heph	6506.660198	-0.76475944	0.282929571	-2.703002866	0.006871615	0.065043573	8692.727167	7691.213385	4761.747571	4880.952669
Emcn	146.9951207	1.433026774	0.530190921	2.70285046	0.006874767	0.065043573	53.91928933	104.8315593	276.308618	152.9210162
Tmem181a	137.1306352	1.260642279	0.466735221	2.700979536	0.006913559	0.065289015	72.67382475	88.78591251	212.6791886	174.383615
Zfp354c	62.64368536	1.751140265	0.648321635	2.701036294	0.00691238	0.065289015	18.75453542	38.50955241	97.62323412	95.68741949
Tcl1	39.52968061	2.47838955	0.91753487	2.701139357	0.006910238	0.065289015	4.688633855	19.25477621	101.9814142	32.19389815
Casp2	908.5827545	-0.906297536	0.335766255	-2.699191845	0.00695081	0.065600147	1241.315813	1128.543828	517.7517952	746.719582
G6pc3	2455.895477	-0.855964387	0.317197135	-2.69852496	0.006964752	0.065691053	3725.119598	2602.603917	1647.392076	1848.466319
Prokr2	15.27765293	4.142300351	1.535879169	2.697022288	0.006996259	0.065947419	0	3.209129368	8.716360189	49.18512217
Ints10	1744.838337	-0.803005763	0.29778184	-2.696624358	0.007004624	0.065985461	2318.529441	2118.025383	1190.654802	1352.143722
Rpl24	2433.400153	-0.846141102	0.31406599	-2.694150684	0.007056825	0.066354184	3364.094791	2890.355851	1464.348512	2014.801459
Erg	215.8626772	1.167374719	0.433287756	2.694225033	0.007055251	0.066354184	104.3221033	161.5261782	335.5798673	262.0225599
Spock1	315.1755183	1.27176215	0.471983885	2.69450333	0.007049362	0.066354184	121.9044802	247.1029613	581.3812246	310.3134071
Apba1	289.6749538	1.149027119	0.426686387	2.692907843	0.007083185	0.066539155	218.0214743	142.271402	488.9878066	309.4191322
Tigar	98.36918975	1.552356781	0.576481753	2.692811651	0.007085228	0.066539155	42.1977047	57.76432862	95.87996208	197.6347636
Lrguk	97.92351182	1.647118726	0.611783036	2.69232494	0.007095578	0.066554334	30.47612006	64.18258735	201.3479204	95.68741949
St8sia3	34.73259206	2.606970936	0.96829276	2.692337529	0.00709531	0.066554334	2.344316928	17.11535663	82.8054218	36.66527289
Col22a1	166.9272627	1.337571099	0.496898229	2.691841147	0.007105878	0.066609961	71.50166629	117.6680768	305.9442426	172.5950651
Mylk4	103.3060489	1.468001209	0.545543417	2.690897118	0.007126017	0.066675719	42.1977047	67.39171672	119.4141346	184.2206394
Tgm3	45.14177237	2.169291921	0.806042056	2.691288755	0.007117656	0.066675719	7.032950783	25.67303494	91.52178199	56.33932175
Lonrf2	23.90369181	2.792440536	1.037694066	2.691005593	0.0071237	0.066675719	2.344316928	9.627388103	50.5548891	33.08817309
Tsc22d1	9080.286001	-0.770705958	0.28651718	-2.689911855	0.007147089	0.066831863	11810.66868	11088.61168	7311.282927	6110.580723
Paip1	1104.645409	0.845112023	0.314288968	2.688964962	0.007167394	0.066975171	772.4524276	807.6308909	1581.147738	1257.350578
Kdr	109.0944872	-1.523745637	0.566703609	2.688787603	0.007171203	0.066975171	51.57497241	60.97345799	99.36650616	224.4630121
Naxe	2742.287065	-0.827928688	0.308103293	-2.687178965	0.007205833	0.067253691	3907.976318	3108.576648	1759.833122	2192.762174
Abcb11	134.1099878	1.393887655	0.51878887	2.686811023	0.007213775	0.067253691	63.29655704	84.50707335	255.3893535	133.2469673
Pkib	134.4973307	1.670268863	0.621754484	2.686380086	0.007223087	0.067253691	24.61532774	103.7618496	239.6999052	169.9122402
Cyp4b1	25.66689854	2.627666399	0.978121316	2.68644222	0.007221744	0.067253691	3.516475391	10.69709789	37.48034881	50.97367206
Ccr6	22.30914464	2.822240429	1.050415672	2.686784388	0.007214351	0.067253691	3.516475391	7.487968525	52.29816114	25.93397351
Pdap1	9557.612707	-0.815592432	0.303645869	-2.685998778	0.007231335	0.067262483	14006.12148	10372.97583	7474.278862	6377.074658
Myrip	142.3812777	1.330499079	0.495359089	2.685928466	0.007232857	0.067262483	92.60051864	69.5311363	256.2609896	151.1324663
Vgll3	108.7168286	1.566846625	0.583405527	2.685690405	0.007238012	0.067269379	29.30396159	80.22823419	144.6915791	180.6435396
Matn3	80.36950706	1.700308666	0.633322948	2.684741916	0.007258583	0.067419455	32.82043699	42.78839157	174.3272038	71.54199588
Fbl	3331.72553	-0.763616732	0.284498673	-2.684078361	0.007273006	0.067512274	4128.342109	4258.514671	2407.458684	2532.586654
Fgf10	95.32615961	1.673218855	0.623662703	2.682890684	0.007298884	0.067711258	23.44316928	67.39171672	178.6853839	111.7843686
Lct	69.83520367	1.682955925	0.627659066	2.681321781	0.007333196	0.067988187	23.44316928	42.78839157	127.2588588	85.85039505
Fmo6	22.01073204	2.957300047	1.103021759	2.68108949	0.007338289	0.067994042	4.688633855	5.348548946	61.01452133	16.99122402
Trdn	571.9465582	1.068095553	0.398771223	2.678466978	0.007396003	0.068487163	274.2850805	464.2540485	605.7870332	943.4600707
Trf	1767.400513	0.982845289	0.367119898	2.677177933	0.007424519	0.068709487	957.6534649	1417.365471	1735.427314	2959.155805
Ppp3ca	1849.111695	0.853484836	0.318868895	2.676601101	0.007437312	0.068786113	1104.173273	1530.754708	2566.968076	2194.550724
Sncaip	107.7341642	1.674270662	0.625631698	2.676128251	0.007447814	0.068809338	23.44316928	79.1585244	201.3479204	126.9870427
Oxgr1	20.03569684	3.169685712	1.184450354	2.676081527	0.007448852	0.068809338	7.032950783	1.069709789	49.68325308	22.35687371
Kcnh1	358.8406522	1.085253144	0.40588651	2.673784708	0.007500058	0.069156618	218.0214743	241.7544124	622.3481175	353.2386047
Fgf12	293.666116	1.345684214	0.503269241	2.673885275	0.00749781	0.069156618	96.11699403	235.3361536	554.360508	288.8508084
Grm3	221.1013771	1.401387874	0.524089298	2.673948654	0.007496393	0.069156618	71.50166629	171.1535663	426.2300133	215.5202626
Nsg2	42.10096032	1.999234069	0.748008726	2.672741641	0.007523417	0.06933006	18.75453542	14.97593705	82.8054218	51.86794701
Acvrl1	289.1920341	1.101905035	0.412388572	2.672006718	0.007539914	0.069440101	192.2339881	175.4324054	296.3562464	492.7454966
P2rx7	245.9198634	1.072900411	0.402123585	2.668086258	0.007628467	0.070170848	175.8237696	141.2016922	293.7413384	372.9126535
Vmn2r79	30.74501338	2.43049985	0.910924653	2.668167824	0.007626615	0.070170848	12.8937431	6.418258736	71.47415355	32.19389815
Trim11	1328.464515	-0.893236581	0.334855935	-2.667525011	0.00764122	0.070245764	1823.87857	1630.237719	736.532436	1123.209335
Rpl15	17145.97255	-1.059180604	0.397175227	-2.666784162	0.007658084	0.070324817	32024.54139	14319.13524	13340.38927	8899.824287
Tufm	3581.470094	-0.865288456	0.32447402	-2.666741876	0.007659047	0.070324817	5547.826009	3701.195871	2786.620353	2290.238143
Gm364	1669.536102	-0.793063085	0.297477602	-2.665958987	0.007676906	0.07040397	2048.932995	2185.417099	1146.201365	1297.59295
Prkce	717.8279392	0.944974813	0.354444215	2.666074862	0.00767426	0.07040397	434.8707901	546.6217023	1127.897008	761.9222561
Bfsp2	128.4759332	1.391206836	0.522018035	2.665055117	0.007697571	0.070469113	55.0914478	86.64649293	235.3417251	136.8240671
Dkk2	83.73490278	1.813682154	0.680545523	2.665041636	0.007697879	0.070469113	14.06590157	59.9037482	143.8199431	117.1500183
Elf5	29.14550034	2.367362843	0.888233576	2.665248091	0.007693155	0.070469113	8.205109246	10.69709789	61.01452133	36.66527289
Fbxw13	22.40961841	2.998508401	1.125386122	2.664426318	0.007711976	0.070555784	3.516475391	6.418258736	64.5010654	15.20267412
Kctd11	3233.901166	-0.834275196	0.31314595	-2.664173676	0.007717771	0.070566442	4226.80342	4060.61836	1903.653065	2744.529817
S100a7a	192.5884306	-1.16703093	0.438322249	-2.662495302	0.007756365	0.070684231	322.3435775	210.7328285	126.3872227	110.8900936
Rad52	300.0562955	-1.001346277	0.376087336	-2.662536546	0.007755415	0.070684231	444.2480578	356.2133598	205.7061005	194.0576638
Peli2	222.7091099	1.243423478	0.466961999	2.662793721	0.00774949	0.070684231	86.73972632	177.571825	358.2424038	268.2824845
Fam227b	160.4038667	1.32752766	0.498454606	2.663286973	0.007738139	0.070684231	57.43576472	125.1560453	230.983545	228.0401119
Olfm3	134.654201	1.394393798	0.523765921	2.662246133	0.00776211	0.070684231	70.32950783	78.08881462	264.1057137	126.0927677
Cyp7b1	129.8768062	1.563161945	0.587112815	2.662455844	0.007757275	0.070684231	31.64827852	99.4830104	230.983545	157.3923909
Sall1	26.79252954	2.536168636	0.952658037	2.66220253	0.007763115	0.070684231	9.37726771	6.418258736	62.75779336	28.61679835
Dpysl4	20.04828365	2.978270699	1.119474582	2.660418331	0.007804365	0.071017393	5.860792319	3.209129368	50.5548891	20.56832382
Got2	12381.58375	-0.774300996	0.291068741	-2.660199762	0.007809432	0.071021098	15269.70831	15983.60367	8045.200455	10227.82259
Mars2	1629.905806	-0.799333793	0.300538881	-2.659668492	0.00782176	0.071087442	2051.277312	2089.143218	1085.186844	1294.01585
Astn1	182.2148063	1.48720356	0.559207652	2.659483565	0.007826055	0.071087442	48.05849701	143.3411118	344.2962275	193.1633889
Shisa2	45.15646814	2.039017012	0.767017407	2.658371236	0.007851935	0.071280042	11.72158464	23.53361536	49.68325308	95.68741949
Cog6	1314.706134	-0.803735974	0.30255238	-2.656518436	0.007895213	0.071545091	1745.343953	1598.146425	903.0149156	1012.319242
C130026I21Rik	388.8267444	1.222396103	0.46013137	2.656624135	0.007892739	0.071545091	133.6260649	332.6797445	628.4495696	460.5515985
Sema3a	172.4196576	1.339434272	0.504166681	2.656729061	0.007890283	0.071545091	66.81303243	128.3651747	311.1740588	183.3263644
Anks3	750.3686441	-0.843813233	0.317745752	-2.655623961	0.007916183	0.071692493	1015.08923	912.4624502	520.3667033	553.5561931
Endou	51.14737752	1.965396307	0.740329908	2.654757409	0.007936546	0.071834226	10.54942617	31.02158389	93.26505403	69.75344598
Dpp4	142.2089333	1.325688655	0.499512807	2.653963292	0.007955248	0.071960766	94.94483556	67.39171672	256.2609896	150.2381913
Mettl26	814.3859872	-0.960192149	0.361964404	-2.652725349	0.007984481	0.072049045	1340.949283	810.8400203	603.1721251	502.5825211
Neil3	708.1928782	-0.841516338	0.317202767	-2.652928747	0.007979671	0.072049045	901.3898586	916.7412894	495.9608948	518.6794701
Chn2	307.8684951	1.027812071	0.38743218	2.652882554	0.007980763	0.072049045	193.4061465	211.8025383	483.7579905	342.5073053
C9	103.9279419	1.380236479	0.520343353	2.652549461	0.007988642	0.072049045	59.78008165	55.62490904	178.6853839	121.621393
Fgf5	53.93560338	1.789847616	0.674571509	2.653310422	0.007970653	0.072049045	28.13180313	20.324486	101.1097782	66.17634619
Nat8f2	44.63041456	-1.884599699	0.710673515	-2.651850194	0.008005205	0.072155728	77.36245861	63.11287757	15.68944834	22.35687371
Cdh22	96.28435571	1.459020406	0.550329648	2.651175365	0.008021218	0.072257333	49.23065548	53.48548946	178.6853839	103.735894
Bcl7a	117.0696285	1.545691248	0.583111986	2.650762263	0.008031035	0.072303032	30.47612006	88.78591251	196.9897403	152.0267412
Pou2f2	131.5597116	1.248054898	0.470911404	2.650296611	0.008042113	0.07236003	83.22325093	72.74026567	204.8344644	165.4408655
Atf4	23156.28488	-0.812850683	0.306755354	-2.649833729	0.008053139	0.072416489	33174.42884	25850.60677	19128.05244	14472.05149
Musk	93.47306608	1.499390627	0.565913334	2.649505741	0.00806096	0.072444078	39.85338777	57.76432862	174.3272038	101.9473441
Rabepk	2228.530907	-0.856782986	0.323519948	-2.648315787	0.008089392	0.072598627	3180.065912	2563.024655	1861.814536	1309.218525
Skint6	4025.07142	-0.814538346	0.307602289	-2.648024335	0.00809637	0.072598627	5953.392837	4310.930451	3067.287151	2768.675241
Fgd5	112.1082092	1.299616258	0.490686017	2.648569989	0.008083311	0.072598627	62.12439858	67.39171672	150.7930313	168.1236903
Pdk4	98.07010332	1.747904708	0.660087533	2.647989274	0.008097209	0.072598627	37.50907084	52.41577967	65.37270142	236.9828613
2410015M20Rik	5506.328029	-1.077122426	0.406804294	-2.647765623	0.008102568	0.072603962	10222.39396	4720.6293	4455.803329	2626.485524
Bcl2l15	220.8758536	-1.120684567	0.423295103	-2.647525475	0.008108325	0.072612862	328.2043699	277.0548354	167.3541156	110.8900936
9130008F23Rik	591.3161009	-0.873355404	0.329993068	-2.646587125	0.008130856	0.072729168	738.4598322	791.585244	448.8925497	386.3267777
Klhl31	139.4596653	1.692125746	0.639350421	2.646632724	0.00812976	0.072729168	24.61532774	106.9709789	149.9213953	276.3309591
Ssbp1	1326.084411	-0.803873862	0.303791043	-2.646140759	0.008141593	0.072782499	1772.303597	1600.285845	1028.530502	903.217698
Rtl8b	68.8308405	1.712203341	0.647118869	2.645886904	0.008147705	0.072794445	25.7874862	38.50955241	69.73088151	141.2954419
Hpx	95.27613916	2.1430195	0.810094234	2.645395325	0.008159553	0.072844867	7.032950783	63.11287757	78.4472417	232.5114866
Mycl	24.72763248	2.547414513	0.963012377	2.645256254	0.008162907	0.072844867	5.860792319	8.557678314	52.29816114	32.19389815
Impa2	5257.768261	-0.797635415	0.301637822	-2.644348145	0.008184842	0.072912546	7682.326571	5668.392173	3775.055598	3905.2987
1700028P14Rik	13675.7468	-0.779361829	0.294692784	-2.644658677	0.008177336	0.072912546	19586.76793	14978.07647	9710.896887	10427.2459
Pik3cd	704.0782141	0.939727713	0.355364219	2.644407242	0.008183413	0.072912546	479.4128117	485.6482443	719.0997156	1132.152085
Crhr1	63.46626326	2.017546471	0.763047901	2.644062671	0.008191749	0.072931445	10.54942617	39.5792622	143.8199431	59.91642155
Gif	17.23486327	3.227013332	1.221359164	2.642149358	0.008238172	0.073301935	2.344316928	4.278839157	45.32507298	16.99122402
Whrn	70.39524588	1.588103457	0.601404464	2.640657915	0.008274522	0.073582419	32.82043699	37.43984262	127.2588588	84.06184516
Ppp1r32	100.8884852	-1.485029204	0.562457599	-2.64025094	0.008284466	0.07362789	195.7504634	101.62243	43.58180095	62.59924639
Phf10	2324.904067	-0.766032194	0.290227454	-2.63942016	0.008304798	0.07376558	3053.472798	2802.639648	1769.421118	1674.082704
Rpl7a	8392.79441	-0.813418932	0.308211577	-2.63915762	0.008311233	0.073779738	12409.64166	8986.631939	6635.765012	5539.139031
Zic2	31.3687181	2.207849882	0.836694828	2.638775583	0.008320604	0.073788472	10.54942617	11.76680768	56.65634123	46.50229732
Vmn2r68	19.16206818	2.942886816	1.115269395	2.638722831	0.008321899	0.073788472	2.344316928	6.418258736	37.48034881	30.40534825
Igfbp7	1082.976099	0.909696553	0.344804818	2.638294205	0.008332426	0.073811644	780.6575369	724.1935273	1092.159932	1734.8934
St8sia2	73.50116786	1.699887394	0.64433066	2.638222109	0.008334198	0.073811644	32.82043699	36.37013283	158.6377554	66.17634619
Emc4	2032.260375	-0.852786585	0.323293935	-2.637805703	0.008344438	0.073817031	3135.523891	2096.631187	1467.835056	1429.051368
Rfc4	1696.789161	-0.78101679	0.296086039	-2.637803502	0.008344492	0.073817031	2065.343213	2224.996362	1308.325664	1188.491407
Gtsf1	1454.140278	-0.79778974	0.30249293	-2.637383101	0.008354842	0.073865717	1686.736029	2005.705855	1059.037763	1065.081464
Unc13a	869.5496625	-0.880877625	0.334045786	-2.636996668	0.008364365	0.073869729	1301.095895	953.1114222	561.3335962	662.6577368
2010300C02Rik	100.4738448	1.522695963	0.577441212	2.636971401	0.008364988	0.073869729	35.16475391	68.46142651	188.2733801	109.9958187
Klf12	213.8541825	1.280011683	0.485637975	2.635732269	0.008395595	0.074097077	86.73972632	162.595888	387.8780284	218.2030874
Gabbr2	263.2400895	1.27847457	0.485133699	2.63530357	0.008406207	0.074147801	99.63346942	207.5236991	482.8863545	262.9168349
Rpl36al	6638.666925	-0.75153834	0.285271781	-2.634464357	0.008427015	0.074288354	8443.057414	8216.440891	5336.155708	4559.013687
Atp5b	54700.32492	-0.724602075	0.275201244	-2.632989823	0.008463688	0.074554549	68892.44155	67418.45947	40361.10586	42129.29282
Cyba	1385.89585	1.100592568	0.41802213	2.632857186	0.008466994	0.074554549	1216.700485	546.6217023	2335.112895	1445.148317
Sgcz	877.2879614	1.067429638	0.405463881	2.632613379	0.008473074	0.074565006	397.3617192	735.960335	1490.497592	885.332199
Arfrp1	1801.365139	-0.863701991	0.32813406	-2.632161961	0.008484341	0.074578039	2670.17698	1980.03282	1468.706692	1086.544062
Pax7	65.48313959	1.679994052	0.638216751	2.632325224	0.008480264	0.074578039	26.95964467	35.30042305	128.1304948	71.54199588
Rragd	170.8276081	1.164795844	0.442813704	2.630442178	0.008527387	0.074913222	124.2487972	86.64649293	231.855181	240.5599611
Mllt1	3384.819889	-0.832266832	0.316596039	-2.628797359	0.00856874	0.075233146	4870.318417	3799.609171	2064.905729	2804.446238
Als2cl	1467.915964	-0.911933378	0.346936175	-2.628533555	0.00857539	0.075233532	2094.647175	1739.348117	772.2695128	1265.399052
Wnk2	164.5424256	1.279546976	0.486851421	2.628208363	0.008583592	0.075233532	78.53461707	113.3892377	297.2278825	169.0179653
Gm8369	29.73539847	2.312613378	0.879855445	2.628401508	0.008578719	0.075233532	7.032950783	12.83651747	41.83852891	57.2335967
H2-Ob	20.70609857	2.8564724	1.087000114	2.627849219	0.008592659	0.075269721	4.688633855	5.348548946	20.91926445	51.86794701
Kcnmb2	195.8770061	1.388362415	0.528559319	2.626691773	0.008621939	0.075482826	64.46871551	151.8987901	372.1885801	194.9519388
Dpy19l2	134.5025487	1.582866151	0.602795894	2.625874143	0.008642677	0.075620941	32.82043699	101.62243	265.8489858	137.7183421
Clcn2	284.9202356	-1.117181942	0.425552761	-2.625248958	0.008658563	0.075716478	455.9696424	324.1220661	134.2319469	225.357287
Grpel2	2043.580314	-0.782414635	0.298069565	-2.624939704	0.008666431	0.075741827	2830.76269	2338.385599	1499.213953	1505.959013
Coq6	1034.283453	-0.863720816	0.329092554	-2.624552894	0.008676282	0.07578446	1567.175866	1102.870793	739.1473441	727.9398081
6030498E09Rik	94.64762429	1.437490084	0.547802385	2.624103367	0.008687741	0.075797685	41.02554623	60.97345799	162.1242995	114.4671934
Tnfrsf17	33.50379763	2.246885821	0.856247363	2.624108312	0.008687615	0.075797685	9.37726771	13.90622726	74.96069763	35.77099794
Tcim	572.4742138	-0.908059295	0.346126273	-2.623491384	0.008703365	0.075890551	715.0166629	778.7487266	335.5798673	460.5515985
Pknox2	297.2576304	1.110477803	0.423411265	2.622693097	0.008723782	0.076025089	181.6845619	194.6871816	525.5965194	287.0622585
Rft1	816.5309519	-0.830991062	0.316886175	-2.622364518	0.008732198	0.076054845	1046.737508	1044.036754	540.4143317	634.9352134
Vps8	475.7559604	0.923429839	0.3521651	2.622150345	0.008737688	0.076054845	332.8930037	324.1220661	712.1266275	533.8821442
Sorcs2	319.8235252	1.214877483	0.46334429	2.621975733	0.008742166	0.076054845	120.7323218	264.2183179	548.2590559	346.0844051
Trap1a	127.8747317	-1.324602443	0.505297785	-2.621429345	0.008756191	0.076090354	229.7430589	135.8531432	63.62942938	82.27329526
Grb14	85.02063894	1.480380195	0.564722863	2.621427767	0.008756232	0.076090354	33.99259545	55.62490904	135.1035829	115.3614684
Etv4	4729.97778	-0.805656654	0.30739924	-2.620880431	0.008770302	0.076169195	6751.632751	5283.296649	3857.86102	3027.120701
Tspan7	146.5166155	1.222974063	0.466982446	2.618886582	0.008821727	0.07652861	76.19030014	99.4830104	175.1988398	235.1943115
Sh3gl2	94.65176541	1.54542923	0.590100781	2.618924224	0.008820754	0.07652861	39.85338777	56.69461883	192.6315602	89.42749485
Gsk3a	4297.259119	-0.74686331	0.285223132	-2.618522923	0.008831136	0.076566651	5604.089615	5166.698282	3062.928971	3355.319607
Phactr3	75.90109097	1.639604909	0.626228138	2.618222992	0.008838902	0.07659042	22.27101081	51.34606988	131.6170389	98.37024433
Eva1a	56.71505166	1.785388114	0.682186154	2.617156773	0.008866561	0.076786432	19.92669388	31.02158389	113.3126825	62.59924639
Trib2	164.0806764	1.275372367	0.487431933	2.616513774	0.008883278	0.076843884	63.29655704	128.3651747	220.5239128	244.1370609
Mgat4c	170.4728079	1.404485479	0.536766548	2.616566709	0.008881901	0.076843884	56.26360626	130.5045943	321.633691	173.48934
Rspo3	89.84226679	1.785939301	0.682695695	2.616010784	0.008896375	0.076913525	16.41021849	64.18258735	181.3002919	97.47596939
Psmc5	4147.73129	-0.769273979	0.294168469	-2.615079653	0.008920665	0.076992511	5775.224751	4681.050038	3205.005642	2929.644731
Col12a1	470.6010754	1.033582089	0.395189384	2.61540955	0.008912052	0.076992511	261.3913374	356.2133598	470.6834502	794.1161543
Naip5	87.24174371	1.448352638	0.553817914	2.615214501	0.008917144	0.076992511	42.1977047	51.34606988	150.7930313	104.630169
Epdr1	93.67660118	1.920077286	0.734312153	2.614797099	0.008928048	0.07701262	25.7874862	52.41577967	49.68325308	246.8198858
Lef1	285.2072501	1.12439617	0.430118034	2.614157233	0.008944786	0.077113366	201.6112558	157.247339	502.0623469	279.9080589
Ddx27	4542.013382	-0.758446923	0.2902321	-2.613242726	0.008968758	0.077189052	5926.433193	5491.890058	3074.260239	3675.470038
Jakmip2	121.5048973	1.508863579	0.577345913	2.613448099	0.00896337	0.077189052	36.33691238	89.8556223	228.368637	131.4584174
4933409G03Rik	31.39235537	2.315863303	0.886186514	2.613291069	0.008967489	0.077189052	7.032950783	13.90622726	68.8592455	35.77099794
Psma6	12459.0124	-0.760769043	0.291274354	-2.611864148	0.009005003	0.07732192	13798.64944	17541.10112	9502.575878	8993.723157
Trip10	5603.608843	-0.744551627	0.285024712	-2.612235345	0.008995231	0.07732192	7465.477256	6571.227235	4332.031014	4045.699867
Foxp2	192.5004144	1.376172275	0.526814255	2.612253299	0.008994758	0.07732192	60.95224012	152.9684999	350.3976796	205.6832382
Drd2	64.47089456	1.970403214	0.754454916	2.611691131	0.009009561	0.07732192	10.54942617	41.71868178	140.333399	65.28207124
Sertad4	20.86146377	2.892787121	1.107498789	2.612000256	0.009001419	0.07732192	2.344316928	7.487968525	23.53417251	50.07939712
Pcdhac1	80.35748319	1.817459442	0.69629029	2.610203629	0.009048834	0.077615268	15.23806003	55.62490904	165.6108436	84.95612011
Ccdc30	17191.93196	-0.810970025	0.310801407	-2.609286856	0.009073115	0.077736041	18904.5717	24896.42563	10694.10232	14272.62818
C1qtnf2	46.54271671	1.809072631	0.693279083	2.60944355	0.009068961	0.077736041	19.92669388	21.39419579	69.73088151	75.11909567
Mroh5	3272.335419	-0.926777653	0.355241758	-2.608864616	0.009084318	0.077788296	5575.957812	3001.605669	2403.97214	2107.806054
Zpld1	54.38686827	2.016226133	0.772946961	2.608492218	0.009094208	0.077829263	15.23806003	27.81245452	133.3603109	41.13664763
Nkain2	1027.582598	0.991518184	0.380185319	2.607986514	0.009107654	0.077900598	534.5042595	840.7918943	1708.406597	1026.627641
Kansl3	3277.162285	-0.823964283	0.316022428	-2.607296857	0.00912602	0.077979627	4293.616453	4083.082266	1914.984334	2816.966088
Kyat3	1530.393369	-0.792534182	0.303972594	-2.60725538	0.009127126	0.077979627	2094.647175	1786.415348	1191.526438	1048.984515
Glis1	128.2392147	1.350257377	0.517954238	2.606904777	0.009136477	0.078015784	75.01814168	69.5311363	242.3148133	126.0927677
Csf3	2627.309778	-0.946249939	0.363190232	-2.605383777	0.00917714	0.078173254	4454.202162	2464.611354	2069.263909	1521.161687
Surf1	1653.694696	-0.839931934	0.322377548	-2.605429373	0.009175919	0.078173254	2404.097009	1839.900838	1340.576197	1030.204741
Arl6ip1	862.8118474	0.917786981	0.35228283	2.605256068	0.009180562	0.078173254	557.9474287	636.4773246	873.379291	1383.443345
Fam114a1	294.3498718	1.024079622	0.393068638	2.605345537	0.009178165	0.078173254	206.2998896	181.8506642	325.1202351	464.1286983
Fam163a	76.90462131	1.636935554	0.628230949	2.605627048	0.009170626	0.078173254	36.33691238	38.50955241	162.1242995	70.64772093
Chaf1b	1389.587568	-0.796419704	0.305730399	-2.604973884	0.009188126	0.078193982	1916.479088	1610.982943	1067.754123	963.1341195
Dnah9	231.1635265	1.232776387	0.473371595	2.604246643	0.009207647	0.078316381	109.0107371	166.8747271	431.4598294	217.3088125
Idh3b	5323.159961	-0.861888698	0.33100197	-2.603877847	0.00921756	0.078356973	8447.746048	5287.575488	4139.399454	3417.918853
Fadd	1265.50117	-0.786388683	0.302169545	-2.602474985	0.009255357	0.078634418	1657.432068	1546.800355	881.2240151	976.5482437
Cacna2d4	135.0646936	1.399216467	0.537702284	2.602214106	0.009262401	0.078639013	71.50166629	77.01910483	273.6937099	118.0442932
Fkbp7	105.8655257	1.696496756	0.651978957	2.602072869	0.009266216	0.078639013	39.85338777	59.9037482	69.73088151	253.9740854
Mrpl49	1629.770449	-0.847642273	0.325818094	-2.601581335	0.009279506	0.078707973	2405.269168	1785.345638	1317.042025	1011.424967
Plvap	461.252453	1.204296783	0.462994999	2.601101062	0.009292507	0.078774415	318.8271021	239.6149928	355.6274957	930.9402214
Glrb	48.4719183	1.907393675	0.733689007	2.599730482	0.0093297	0.079045744	12.8937431	27.81245452	93.26505403	59.91642155
Stk33	2107.045021	-0.80392633	0.309340242	-2.598841735	0.009353889	0.079206652	3067.5387	2291.318369	1473.936508	1595.386508
Yipf2	2052.296477	-0.845914304	0.325558574	-2.598347492	0.009367365	0.079232725	3182.410229	2092.352348	1468.706692	1465.716641
Sugp1	1526.18902	-0.778382802	0.299548915	-2.598516518	0.009362754	0.079232725	2020.801192	1835.621998	1062.524307	1185.808582
Gys2	62.52243123	1.739333591	0.669489149	2.598001168	0.009376818	0.079268692	22.27101081	35.30042305	128.1304948	64.38779629
Cd83	141.8814426	1.259095985	0.484758588	2.597367051	0.009394148	0.079327203	90.25620171	77.01910483	152.5363033	247.7141607
Gnao1	132.9429124	1.388505485	0.534559558	2.597475743	0.009391175	0.079327203	65.64087397	81.29794398	264.1057137	120.727118
Morn5	49.63688068	1.892022371	0.728495772	2.597163147	0.009399727	0.079330362	16.41021849	25.67303494	104.5963223	51.86794701
F10	1496.872795	0.796015809	0.306526387	2.596891634	0.00940716	0.079349158	1195.601633	992.6906844	1778.137479	2021.061384
Tle4	256.351342	1.058890233	0.407806998	2.596547482	0.009416589	0.079384762	131.2817479	201.1054404	346.0394995	346.97868
1700061G19Rik	508.4025369	-0.903807032	0.348275169	-2.595094666	0.009456487	0.079677045	746.6649414	578.712996	380.0333043	328.1989061
Dynlt1c	767.2761166	-0.997435903	0.38439583	-2.594814576	0.009464196	0.079697944	1343.293599	701.7296217	545.6441479	478.4370974
Banp	18889.0564	-0.797221782	0.307291378	-2.594351288	0.00947696	0.079761362	25887.11967	22071.32208	16130.49617	11467.28766
Atp6ap1l	81.61637848	1.694449976	0.653395087	2.59330076	0.00950596	0.079961282	23.44316928	53.48548946	170.8406597	78.69619547
Dynlt1a	515.6398028	-0.986063145	0.380309152	-2.592793626	0.009519988	0.080035109	861.5364709	509.1818597	322.505327	369.3355537
Scml2	50.6498582	1.841039525	0.710158517	2.592434622	0.009529929	0.080074522	15.23806003	28.88216431	95.87996208	62.59924639
Scarf2	116.647431	1.588275921	0.612852122	2.591613642	0.009552699	0.080221615	72.67382475	43.85810136	88.03523791	262.0225599
Tapbp	3939.513155	0.863952831	0.333441892	2.591014663	0.009569341	0.080300761	2664.316188	2923.516854	3836.070119	6334.14946
Rilpl2	432.4565577	0.950259715	0.366768854	2.59089534	0.00957266	0.080300761	312.9663098	277.0548354	669.4164625	470.3886229
Ppp1ca	15560.51253	-0.759197459	0.293071301	-2.590487222	0.009584018	0.08031576	21785.73721	17339.99568	10769.06301	12347.25421
Vmn2r120	26.15182789	2.597123665	1.002575316	2.590452431	0.009584987	0.08031576	11.72158464	3.209129368	59.27124929	30.40534825
Htr4	135.601994	1.583375656	0.611308257	2.590142761	0.009593614	0.08034388	32.82043699	102.6921398	275.436982	131.4584174
Eif3l	6788.27877	-0.754864202	0.291465499	-2.589892128	0.009600601	0.080358244	8989.283259	8060.263262	4542.966931	5560.60163
Plekha5	351.7536107	1.106318363	0.427285303	2.58917954	0.009620492	0.080480538	222.7101081	223.569346	643.267382	317.4676067
Tmem143	1238.076998	-0.805028849	0.310982961	-2.588659029	0.009635045	0.080513898	1595.307669	1554.288324	797.5469573	1005.165042
Ms4a13	21.84502797	2.787992832	1.076984605	2.588702587	0.009633826	0.080513898	3.516475391	7.487968525	54.91306919	21.46259876
Tyms	1807.944367	-0.933990815	0.361053509	-2.58684874	0.00968581	0.080628682	2960.872279	1786.415348	1473.064872	1011.424967
Zbtb48	597.7865966	-0.914193579	0.353247645	-2.587967936	0.009654397	0.080628682	923.6608694	638.6167442	383.5198483	445.3489243
Eif4a1	20002.04661	-0.777572918	0.30058183	-2.586892621	0.009684577	0.080628682	28384.98936	22146.20177	16323.99936	13152.99594
Tmem132b	360.7017812	1.080108691	0.417515308	2.586991834	0.009681789	0.080628682	221.5379497	241.7544124	643.267382	336.2473806
Nt5e	239.1174685	1.122939056	0.434073141	2.586981199	0.009682088	0.080628682	112.5272125	188.2689229	372.1885801	283.4851587
Il20ra	31.1138952	2.377807171	0.918960552	2.587496456	0.009667619	0.080628682	9.37726771	10.69709789	78.4472417	25.93397351
Lrrc52	20.48239576	2.851425137	1.101934469	2.587654	0.009663199	0.080628682	3.516475391	6.418258736	51.42652512	20.56832382
Ufd1	1501.941516	-0.769051807	0.297376007	-2.586125946	0.009706146	0.080753861	1876.6257	1909.431974	1054.679583	1167.028808
Sharpin	1300.124674	-0.886852991	0.342979742	-2.585729952	0.009717303	0.080802582	2060.654579	1314.673331	828.054218	997.1165676
Ftsj1	1207.593999	-0.792429471	0.306547283	-2.585015476	0.009737463	0.080924387	1662.120702	1400.250114	894.2985554	873.7066247
Tnfaip6	71.51959812	1.774210152	0.686392119	2.584834679	0.00974257	0.080924387	16.41021849	48.13694052	78.4472417	143.0839918
Nox4	153.8379263	1.295785852	0.50136843	2.584498295	0.009752079	0.08095925	65.64087397	112.3195279	271.9504379	165.4408655
Ablim1	535.9002343	1.007352147	0.38981796	2.584160429	0.009761638	0.080994491	312.9663098	399.0017514	520.3667033	911.2661725
Zfp35	1359.602042	-0.770218917	0.298082147	-2.583914953	0.009768588	0.081008061	1699.629772	1728.651019	971.8741611	1038.253215
Dtx3	910.6329206	-0.892994541	0.345792742	-2.582455997	0.009809987	0.081307136	1437.066277	930.6475166	601.4288531	673.3890362
Cpb2	44.13683342	1.927109623	0.746592952	2.581205218	0.009845604	0.081557983	16.41021849	20.324486	91.52178199	48.29084722
Arhgef38	51.19704461	1.835749069	0.711708246	2.57935619	0.009898466	0.081951344	23.44316928	21.39419579	108.0828663	51.86794701
Cngb3	223.301975	1.176519616	0.456193824	2.578990673	0.009908946	0.081993571	110.1828956	163.6655978	393.1078445	226.251562
Ovgp1	122.8071502	-1.26751492	0.491781881	-2.577392475	0.009954885	0.082255267	201.6112558	145.4805313	62.75779336	81.37902031
Gba2	420.7535991	-0.988152857	0.383402161	-2.577327303	0.009956762	0.082255267	562.6360626	556.2490904	212.6791886	351.4500548
Utrn	937.3698209	0.836418061	0.324490127	2.577637937	0.009947817	0.082255267	627.1047781	718.8449784	1353.650737	1049.87879
Igbp1	2532.670473	-0.753911219	0.292633844	-2.576295379	0.009986529	0.08242489	3392.226594	2967.374955	1965.539223	1805.541121
Hgf	63.15534557	1.778514875	0.690352768	2.576240665	0.00998811	0.08242489	14.06590157	42.78839157	106.3395943	89.42749485
Slc16a13	801.0029637	-0.884556806	0.343431881	-2.575639754	0.010005483	0.082478946	1001.023328	1077.197758	451.5074578	674.2833112
Serpinb11	19.52430967	2.97428077	1.1547048	2.575793198	0.010001044	0.082478946	2.344316928	6.418258736	50.5548891	18.77977392
Fstl5	405.257009	1.235524976	0.479759829	2.575298936	0.010015348	0.082515644	140.6590157	342.3071326	736.532436	401.5294519
Timm8b	3968.86511	-0.959701656	0.372867294	-2.573842411	0.010057607	0.082819043	7020.057039	3464.790007	2998.427905	2392.185487
Col6a6	191.0655855	1.190879483	0.462767737	2.57338485	0.010070915	0.082883851	131.2817479	101.62243	338.1947753	193.1633889
Palm2	121.82654	1.526392202	0.59334534	2.572519069	0.010096139	0.083046604	39.85338777	85.57678314	252.7744455	109.1015437
Gnl2	2355.191147	-0.791819728	0.307863098	-2.571986485	0.010111684	0.08308479	2855.378018	3116.064616	1476.551416	1972.770536
Ddc	165.4136617	1.361146186	0.529204533	2.572060709	0.010109516	0.08308479	63.29655704	121.946916	319.0187829	157.3923909
Ube2n	4639.75749	-0.723291006	0.281241538	-2.571778729	0.010117753	0.08308987	5763.503166	5794.617928	3560.633137	3440.275727
Cd151	3387.684098	-0.788398663	0.306781231	-2.569905141	0.010172637	0.083438367	4867.9741	3714.032388	2267.125285	2701.604619
Plac8	1398.819201	0.850441369	0.330909535	2.570011677	0.010169509	0.083438367	929.5216618	1066.50066	1453.88888	2145.365601
Ptprr	161.0617003	1.325289229	0.515722943	2.569769771	0.010176612	0.083438367	56.26360626	127.2954649	270.2071659	190.480564
Slc1a4	627.4649739	-0.950480923	0.370073127	-2.568359748	0.010218105	0.083652726	698.6064444	955.2508418	337.3231393	518.6794701
Jagn1	2998.654581	-0.842279876	0.328035595	-2.567647808	0.010239113	0.083652726	4605.410604	3094.67042	2401.357232	1893.180066
Pdzd2	7194.262107	-0.785801053	0.306113994	-2.56702101	0.01025764	0.083652726	9596.461343	8616.512352	4406.991712	6157.08302
Chmp7	4031.69825	-0.741120816	0.28869564	-2.567135465	0.010254254	0.083652726	4951.197351	5138.885828	2775.289084	3261.420737
Hhat	313.9598572	1.085266928	0.422704738	2.567434973	0.0102454	0.083652726	145.3476495	256.7303494	492.4743507	361.2870792
Tmeff2	256.7458892	1.098151273	0.427771726	2.56714319	0.010254026	0.083652726	128.937431	197.896311	415.770381	284.3794336
Mmp16	176.146984	1.293936419	0.503862169	2.568036457	0.01022764	0.083652726	69.15734936	134.7834334	315.5322389	185.1149143
Prrx1	161.9559944	1.454944376	0.566508058	2.568267753	0.010220818	0.083652726	44.54202162	128.3651747	169.9690237	304.9477574
Tecta	64.0392922	1.654271684	0.644379388	2.567232464	0.010251386	0.083652726	33.99259545	27.81245452	126.3872227	67.96489609
Nr1h5	36.78018454	2.018142017	0.785887885	2.567977007	0.010229394	0.083652726	15.23806003	13.90622726	71.47415355	46.50229732
Lifr	101.4193232	1.422166089	0.55415714	2.566358867	0.010277244	0.083767781	49.23065548	60.97345799	192.6315602	102.8416191
Rnasek	2480.303769	-0.834521328	0.325313938	-2.565279963	0.010309259	0.083848759	3051.128481	3305.403249	1407.692171	2156.991176
Ahsa1	5893.175875	-0.753389063	0.293648154	-2.565618253	0.010299211	0.083848759	8244.962634	6550.902749	4563.014559	4213.823557
Negr1	646.2088561	0.963137746	0.375422911	2.565474073	0.010303492	0.083848759	343.4424299	532.715475	1009.35451	699.3230097
Tgm2	2228.655197	1.188884949	0.463429463	2.565406481	0.0103055	0.083848759	1332.744173	1385.274177	1405.077263	4791.525174
Sorcs1	347.3181613	1.321179953	0.515060346	2.565097397	0.010314685	0.083848759	97.28915249	299.518741	626.7062976	365.7584539
Edn1	83.71049842	1.44789485	0.56450145	2.564909003	0.010320287	0.083849579	35.16475391	54.55519925	134.2319469	110.8900936
Onecut3	58.24409952	1.887453971	0.735978895	2.564549043	0.010330998	0.083856027	15.23806003	34.23071326	130.7454028	52.76222196
Srd5a2	26.15973556	2.398122614	0.935118291	2.564512572	0.010332084	0.083856027	7.032950783	9.627388103	55.78470521	32.19389815
Sell	551.192467	-1.02650624	0.40036397	-2.563932613	0.010349364	0.08395157	677.5075921	801.2126321	244.9297213	481.1199223
Rnf113a2	736.1366443	-0.829821373	0.323730222	-2.563311413	0.010367901	0.084057205	1036.188082	848.2798629	536.9277877	523.1508449
Arl4c	1033.764564	0.941297721	0.367287628	2.562835367	0.010382127	0.08412779	780.6575369	635.4076148	983.2054294	1735.787675
Tlr13	375.4192029	0.9334512	0.36432557	2.56213474	0.010403095	0.084252909	236.7760097	279.194255	439.3045535	546.4019935
Dctn5	1465.217578	-0.820577934	0.320302624	-2.561883273	0.01041063	0.084269158	2182.55906	1559.636873	1096.518112	1022.156266
Sgk3	186.6714751	1.327969364	0.518525141	2.561051065	0.010435602	0.084426454	56.26360626	156.1776292	261.4908057	272.7538593
Ppp1r18	6053.961465	-0.805501403	0.314576034	-2.560593671	0.010449349	0.084492826	8066.794548	7336.069735	3550.173505	5262.808072
Bcl2a1d	469.5133574	0.892255283	0.348565505	2.559792263	0.010473475	0.08460395	301.2447252	356.2133598	554.360508	666.2348366
Slc12a8	159.6671129	1.282580724	0.501089466	2.559584287	0.010479744	0.08460395	84.39540939	101.62243	304.2009706	148.4496414
Ndn	84.27078483	2.032081466	0.793890842	2.559648455	0.010477809	0.08460395	22.27101081	43.85810136	34.86544076	236.0885864
Nit2	668.3178783	-0.830116454	0.324460425	-2.558452096	0.010513931	0.084835007	787.6904876	923.1595481	475.0416303	487.3798469
Pms2	800.0084435	-0.806756105	0.315435498	-2.557594529	0.010539891	0.084999479	1070.180677	965.9479397	602.3004891	561.6046677
Rccd1	454.5186319	-0.890639842	0.348271827	-2.557312342	0.010548446	0.085023483	650.5479474	530.5760555	335.5798673	301.3706576
Mif	12188.93925	-0.773449819	0.302526707	-2.556633187	0.01056906	0.085117882	16840.40065	13920.13349	10236.49341	7758.729453
Rps2	16862.3063	-0.712354774	0.278638154	-2.556558614	0.010571326	0.085117882	21246.54431	20638.98067	12155.83592	13407.8643
Atp1a4	43.36454193	2.098483931	0.821300439	2.55507465	0.010616503	0.085436502	7.032950783	25.67303494	89.77850995	50.97367206
Ecm2	60.24513222	1.716433384	0.671944983	2.554425477	0.01063632	0.085550809	17.58237696	38.50955241	77.57560568	107.3129938
Kat5	1690.191085	-0.81055455	0.317446267	-2.553359845	0.010668921	0.085722557	2229.445398	2076.306701	1024.172322	1430.839918
Dlg5	137.2723838	1.231575787	0.482320413	2.553439071	0.010666494	0.085722557	63.29655704	100.5527202	179.5570199	205.6832382
Irak4	1751.909927	-0.745404389	0.292055705	-2.552267855	0.01070242	0.085946413	2207.174387	2182.20797	1315.298753	1302.9586
Crocc2	67.83355393	1.591458759	0.623870009	2.550946088	0.010743094	0.086227616	39.85338777	27.81245452	77.57560568	126.0927677
Hnmt	74.18966749	1.693569154	0.664110358	2.550132118	0.01076821	0.086383717	16.41021849	53.48548946	114.1843185	112.6786435
Actr1b	2732.883591	-0.787920324	0.309023242	-2.549712177	0.010781189	0.086442333	3919.697903	3002.675378	1819.976008	2189.185074
Frmd3	192.3106242	1.240574169	0.486783212	2.548514697	0.010818273	0.086694067	94.94483556	133.7137237	361.7289479	178.8549897
Mdh2	19515.73564	-0.716220848	0.281063562	-2.548252231	0.010826416	0.086713734	25733.56691	22792.30648	15353.86847	14183.20068
Ppp2ca	12398.54027	-0.708611592	0.278228623	-2.54686805	0.010869452	0.086967031	15156.00894	15611.34466	9757.965232	9068.842253
Pcp4l1	38.73426896	1.920983804	0.754217613	2.546988788	0.010865692	0.086967031	15.23806003	17.11535663	66.24433744	56.33932175
Unc45b	97.55000765	1.316262629	0.51699316	2.545996217	0.010896637	0.087138793	55.0914478	56.69461883	126.3872227	152.0267412
Mlx	1396.470691	-0.850697376	0.334165348	-2.545737851	0.010904705	0.087157581	2133.328404	1460.153862	1103.4912	888.9092988
Sh3gl1	1740.597517	-0.851507506	0.334602723	-2.544831367	0.010933052	0.087295322	2494.353211	1985.381369	992.7934256	1489.862064
Nsdhl	1440.399253	-0.842892534	0.331218856	-2.544820498	0.010933393	0.087295322	1861.38764	1837.761418	816.7229497	1245.725003
Aoc2	270.3839471	-1.002914461	0.394235259	-2.543949173	0.010960703	0.087403637	348.1310637	373.3287164	149.9213953	210.1546129
Eef1akmt4	1224.916916	-0.966898688	0.380197993	-2.543145164	0.010985958	0.087403637	2023.145508	1218.39945	1027.658866	630.4638387
Pfdn1	6924.867544	-0.90847852	0.357308283	-2.54256216	0.011004303	0.087403637	11177.70311	6894.279592	5898.36094	3729.126535
Rnf144a	189.7612794	1.094967016	0.430448295	2.543782909	0.010965922	0.087403637	99.63346942	142.271402	265.8489858	251.2912605
P3h2	128.6509432	1.310439179	0.515297025	2.54307538	0.010988152	0.087403637	63.29655704	84.50707335	235.3417251	131.4584174
Sardh	79.9715449	1.417445999	0.55743927	2.542781028	0.010997413	0.087403637	42.1977047	44.92781115	128.1304948	104.630169
Cfap52	84.57138847	1.460259757	0.574306553	2.542648609	0.011001581	0.087403637	39.85338777	50.27636009	155.1512114	93.00459464
Gabra5	83.70727392	1.550251929	0.609545438	2.543291826	0.010981347	0.087403637	31.64827852	53.48548946	164.7392076	84.95612011
Rai2	34.82057849	2.259454989	0.888509101	2.542973376	0.01099136	0.087403637	4.688633855	19.25477621	69.73088151	45.60802237
Cav3	40.51449266	2.520486173	0.99075179	2.544013745	0.010958677	0.087403637	4.688633855	19.25477621	19.17599242	118.9385681
Yae1d1	1163.655635	-0.767361594	0.301964537	-2.541230841	0.011046296	0.087659412	1493.329883	1438.759667	889.0687393	833.464252
Chmp2a	3838.960224	-0.72063405	0.283603127	-2.540994726	0.011053759	0.087659412	4758.963363	4797.648405	3001.042813	2798.186314
Rxra	534.4531407	1.122400979	0.441695669	2.541118372	0.01104985	0.087659412	280.1458728	392.5834927	437.5612815	1027.521916
Nox3	51.49349601	1.872702345	0.737168727	2.540398525	0.011072622	0.087763341	29.30396159	14.97593705	109.8261384	51.86794701
Tlr8	177.1735609	1.396796196	0.550014891	2.539560688	0.011099179	0.087928109	63.29655704	131.5743041	152.5363033	361.2870792
Elmo3	272.0876598	-0.961933765	0.378928318	-2.538563945	0.011130846	0.088133171	383.2958176	335.8888738	178.6853839	190.480564
Efna5	1155.082123	0.877989078	0.345907984	2.538215704	0.011141929	0.088175118	733.7711983	894.2773838	1823.462552	1168.817358
Lamtor5	1274.36413	-0.817393828	0.322134987	-2.537426429	0.011167084	0.088191031	1875.453542	1376.716499	983.2054294	862.0810503
Dsn1	815.5873602	-0.797297944	0.314212892	-2.537445041	0.01116649	0.088191031	1001.023328	1069.709789	568.3066843	623.3096391
Fhit	1854.357665	0.944767414	0.372261289	2.537914741	0.011151515	0.088191031	1010.400596	1525.406159	3107.382407	1774.241498
Triml2	25.79382698	2.454496134	0.967229709	2.537655856	0.011159767	0.088191031	11.72158464	4.278839157	52.29816114	34.87672299
Togaram2	78.79176954	1.583030746	0.624130349	2.536378416	0.011200563	0.088409622	32.82043699	45.99752094	162.1242995	74.22482072
Ciart	350.7407087	-0.939276664	0.370510425	-2.535088358	0.011241897	0.0886478	514.5775656	407.5594297	217.9090047	262.9168349
Ppp1r11	5439.566918	-0.900046188	0.355206119	-2.533870168	0.011281052	0.0886478	8673.972632	5492.959768	4654.536341	2936.798931
Slc28a1	5785.034704	-0.84674275	0.334167191	-2.53388954	0.011280428	0.0886478	8778.294735	6093.06696	4911.668967	3357.108157
Nudcd3	12646.74665	-0.794447732	0.313516373	-2.533991208	0.011277156	0.0886478	19068.67389	13018.36814	9981.975689	8517.968884
Ctsa	1549.199644	0.840675974	0.331640799	2.534899136	0.011247971	0.0886478	1270.619775	949.9022929	1674.412792	2301.863717
Enpp3	96.69723434	1.468170477	0.579383758	2.534020771	0.011276205	0.0886478	35.16475391	67.39171672	177.8137479	106.4187189
Car8	91.69171542	1.478339156	0.583235279	2.534721768	0.011253667	0.0886478	29.30396159	67.39171672	137.718491	132.3526924
Ankar	63.46478774	1.631351272	0.643725079	2.534236004	0.011269281	0.0886478	22.27101081	39.5792622	113.3126825	78.69619547
Cfap161	26.12846366	2.40425577	0.94887087	2.533807124	0.011283082	0.0886478	5.860792319	10.69709789	56.65634123	31.2996232
Aldh1l2	351.5110695	-1.014166225	0.400327674	-2.533340289	0.011298121	0.088674544	404.39467	535.9246044	179.5570199	286.1679835
Rab40b	87.36002144	1.372563894	0.541772195	2.533470535	0.011293924	0.088674544	49.23065548	48.13694052	142.0766711	109.9958187
Epm2aip1	1057.080684	-0.818202433	0.323042814	-2.532798741	0.01131559	0.088720281	1373.76972	1324.300719	648.4971981	881.7550992
Fcna	129.7265631	1.237583614	0.48861548	2.532837508	0.011314339	0.088720281	65.64087397	88.78591251	152.5363033	211.9431628
Rps18	2259.575623	-0.774551805	0.305881363	-2.532196791	0.011335036	0.088791098	3235.15736	2468.890194	1602.938639	1731.3163
Plppr4	38.02041563	2.037606372	0.804693813	2.53215116	0.011336511	0.088791098	9.37726771	20.324486	74.08906161	48.29084722
Wee2	44.9421099	2.109539035	0.833158394	2.531978372	0.011342099	0.088791098	5.860792319	27.81245452	90.65014597	55.44504681
Dchs1	45.6865058	1.827377827	0.722126535	2.530550726	0.011388362	0.089107499	18.75453542	21.39419579	53.16979715	89.42749485
Tmem97	4747.718113	-0.729049004	0.288121364	-2.530353857	0.011394754	0.089111773	6364.820458	5480.12325	3727.115617	3418.813128
Srd5a1	1943.40887	-0.775035453	0.306344788	-2.529944958	0.011408042	0.089169938	2714.719002	2191.835358	1548.02557	1319.055549
Recql4	742.9827203	-0.811870152	0.320951467	-2.529572963	0.011420143	0.089173061	1016.261388	877.1620272	516.0085232	562.4989426
Izumo2	15.88326379	3.418300003	1.351305735	2.529627394	0.011418371	0.089173061	0	5.348548946	32.2505327	25.93397351
Dcun1d2	1026.578111	-0.80114009	0.31687077	-2.528286498	0.011462078	0.089395793	1407.762315	1201.284093	679.0044587	818.2615779
Hars2	1165.30363	-0.760249857	0.300712912	-2.52815834	0.011466263	0.089395793	1454.648654	1476.199509	862.9196587	867.4467
Pla2g16	484.1127019	1.210325079	0.47870739	2.528319185	0.01146101	0.089395793	259.0470205	325.1917759	341.6813194	1010.530692
Il7	37.01336685	1.973890823	0.780852211	2.527867368	0.01147577	0.089424171	12.8937431	17.11535663	68.8592455	49.18512217
Soga3	51.84678634	1.799890946	0.712080638	2.527650452	0.011482861	0.089433711	14.06590157	32.09129368	93.26505403	67.96489609
Fthl17f	1966.206596	-0.907208847	0.358968886	-2.527263174	0.011495533	0.089486673	3102.703454	2027.100051	1674.412792	1060.610089
4930548H24Rik	212.2249908	-1.190667654	0.471366004	-2.52599391	0.011537148	0.089556322	353.9918561	236.4058634	169.9690237	88.5332199
Hirip3	1469.60352	-0.984703527	0.389804481	-2.526147273	0.011532113	0.089556322	1780.508706	2124.443641	627.5779336	1345.883797
Arpc3	3269.208312	-0.861710849	0.341142308	-2.525957142	0.011538356	0.089556322	5232.515382	3202.711109	2604.448425	2037.158333
Mlst8	802.6332575	-0.803895158	0.318371573	-2.525021791	0.011569112	0.089556322	1105.345431	935.9960656	570.9215924	598.2699405
Fh1	4675.056616	-0.752562053	0.297857156	-2.526587116	0.011517682	0.089556322	6613.318053	5121.770471	3629.492383	3335.645558
Tgfbr1	933.5969805	0.866638868	0.343217516	2.525042656	0.011568425	0.089556322	541.5372103	780.8881462	1063.395943	1348.566622
Klhl3	137.4136299	1.316481542	0.521302402	2.525370183	0.011557647	0.089556322	49.23065548	108.0406887	214.4224607	177.9607147
Plpp6	68.4625016	1.586741126	0.628276488	2.525545929	0.011551868	0.089556322	22.27101081	45.99752094	107.2112303	98.37024433
Vmn2r27	42.4326415	2.100131624	0.831505413	2.52569808	0.011546867	0.089556322	11.72158464	20.324486	104.5963223	33.08817309
Igfn1	31.69953501	2.238774866	0.886460577	2.525521071	0.011552685	0.089556322	8.205109246	13.90622726	32.2505327	72.43627083
Cyp3a41a	18.53424008	2.849716983	1.12834375	2.525575192	0.011550906	0.089556322	5.860792319	3.209129368	42.71016493	22.35687371
Mtmr11	462.6739803	-0.91117662	0.361140585	-2.523052399	0.011634106	0.090013731	704.4672367	503.8333107	298.0995185	344.2958552
Gdpd3	1430.51859	-0.83466845	0.330887875	-2.522511444	0.011652016	0.090106558	2209.518704	1456.944733	1011.097782	1044.51314
Cd2bp2	2982.786538	-0.731850086	0.29032023	-2.520837373	0.011707595	0.090485868	3987.683094	3459.441458	2301.990726	2182.030874
Stard13	282.4089427	1.022779161	0.405755777	2.520676768	0.011712939	0.090485868	148.8641249	223.569346	422.7434692	334.4588307
Ehf	40.53669075	2.013313621	0.798966664	2.519896901	0.011738921	0.090640647	12.8937431	19.25477621	90.65014597	39.34809773
Synpr	121.7335419	1.362638419	0.540791838	2.51970966	0.011745167	0.090642954	66.81303243	69.5311363	239.6999052	110.8900936
Med9	1889.578412	-0.801200782	0.31808067	-2.518860332	0.011773535	0.090723369	2722.924111	2079.51583	1215.932246	1539.941461
Pfkp	10163.87966	-0.770786229	0.306027233	-2.518685089	0.011779396	0.090723369	11148.39915	14483.87055	6598.284663	8424.96429
Tsta3	2788.892557	-0.755890605	0.300080276	-2.51896131	0.011770159	0.090723369	3940.796755	3065.788256	2083.210085	2065.775131
Ms4a4d	87.96707462	1.631678203	0.647713635	2.51913518	0.011764348	0.090723369	25.7874862	59.9037482	81.06214976	185.1149143
Ankle1	191.6724147	-1.101432674	0.437673775	-2.516560818	0.011850645	0.090872584	317.6549437	205.3842795	122.0290427	121.621393
Samd10	666.8210731	-0.887713215	0.352704197	-2.516877383	0.011840003	0.090872584	999.8511696	731.6814958	400.0809327	535.6706941
Tap1	1250.322765	0.818119017	0.32504003	2.516979268	0.011836579	0.090872584	943.5875633	866.4649293	1324.886749	1866.351817
Mctp2	321.1785804	1.124283377	0.446763317	2.516507812	0.011852427	0.090872584	140.6590157	263.1486082	549.1306919	331.7760059
Cd93	479.1799643	1.172669853	0.465940092	2.516782466	0.011843193	0.090872584	200.4390973	388.3046535	414.027109	913.9489974
Lrrc7	356.7777734	1.180488398	0.468954999	2.517274368	0.011826669	0.090872584	137.1425403	299.518741	635.4226578	355.0271546
Rab32	293.9771847	1.323439989	0.525634026	2.51779741	0.011809122	0.090872584	118.3880048	217.1510872	216.1657327	624.203914
Iqub	87.60371619	1.506209183	0.59837541	2.51716424	0.011830367	0.090872584	39.85338777	51.34606988	176.9421118	82.27329526
Cadm3	87.93093662	2.03402876	0.8079743	2.5174424	0.01182103	0.090872584	30.47612006	38.50955241	28.76398862	253.9740854
Zscan21	1113.353614	-0.774303566	0.307762678	-2.515911194	0.011872509	0.090980789	1495.6742	1314.673331	780.985873	862.0810503
2610528J11Rik	138.6156686	-1.298361841	0.516180206	-2.515326677	0.011892214	0.091080611	252.0140697	142.271402	99.36650616	60.8106965
Sox5	570.1593754	0.999075023	0.39721962	2.515170384	0.011897487	0.091080611	366.8855992	393.6532024	1004.99633	515.1023703
Rps6ka6	85.54039412	1.602616644	0.637318413	2.514624733	0.011915914	0.091175887	25.7874862	58.83403841	172.5839317	84.95612011
Mrpl9	6324.141121	-0.732269018	0.291266957	-2.514082016	0.011934268	0.091270501	8298.881923	7492.247364	5226.32957	4279.105629
Ak1	398.4768622	1.330830681	0.529407395	2.513812034	0.011943407	0.091275695	167.6186603	285.6125137	257.1326256	883.5436491
Cacng2	112.4610148	1.452093266	0.577669781	2.513708201	0.011946924	0.091275695	42.1977047	78.08881462	223.1388208	106.4187189
Yars	3893.65717	-0.769353309	0.306108087	-2.513338726	0.011959445	0.091279846	5621.671992	4194.332084	3083.848235	2674.776371
Tbx18	43.9431206	2.069188601	0.823229354	2.513501967	0.011953911	0.091279846	5.860792319	27.81245452	72.34578957	69.75344598
Ms4a6d	646.1498367	0.883907652	0.351796254	2.512555609	0.011986021	0.091436905	441.9037408	466.3934681	672.0313706	1004.270767
Psmc3ip	471.6361551	-0.86844264	0.34569974	-2.512129867	0.012000492	0.091455748	655.2365812	563.7370589	361.7289479	305.8420324
[truncated: 15,624 more rows]
